# Supplementary material for: Sex classification using the human sacrum: Geometric morphometrics versus conventional approaches
Source: PLoS One. 2022 Apr 6;17(4):e0264770. doi: 10.1371/journal.pone.0264770 (PMC8986015; doi:10.1371/journal.pone.0264770)
Supplement: S1 File — (TXT) [file pone.0264770.s005.txt]

[individuals]
107
[landmarks]
100
[dimensions]
3
[names]
AIMZ_7545_template 
APAG_16 
APAG_23 
APAG_26 
AKHV_002 
AKHV_003 
AKHV_006 
AKHV_008 
AKHV_013 
AKHV_015 
AKHV_Patient_1 
APAG_04 
IEMZ_B59
AIMZ_B258 
DEAV_C021 
DEAV_C155 
DEAV_C451 
DEAV_C484 
DEAV_C611 
DEAV_C627
APAG_E10 
IEMZ_G12
IEMZ_H 
AIMZ_7542 
AIMZ_7546
AIMZ_7548 
AIMZ_7550 
AIMZ_7577 
DEAV_KK1 
DEAV_KK2 
DEAV_KKgw 
DEAV_KKP_Fl 
APAG_L13 
APAG_L33  
APAG_L47  
APAG_M02  
APAG_M11 
NHMV_NT2563 
AIMZ_P024  
AIMZ_P045  
AIMZ_P057  
AIMZ_P098  
AIMZ_P103  
AIMZ_P126  
AIMZ_P185  
AIMZ_P224  
AIMZ_P227  
AIMZ_P228  
AIMZ_P229  
AIMZ_P230  
AIMZ_P253  
APAG_P4  
APAG_P5  
DEAV_S008  
DEAV_S012  
DEAV_S061  
DEAV_S068  
DEAV_S074  
DEAV_S075  
DEAV_S102  
DEAV_S109  
DEAV_S128
NMNH_301623
MAEF_T3116
MAEF_T3122
MAEF_T3124
MAEF_T3128
MAEF_T3143
NHMV_WB00671
NHMV_WB00694
NHMV_WB02297
NHMV_WB02300
NHMV_WB02301
NHMV_WB02303
NHMV_WB02304
NHMV_WB02306
NHMV_WB02530
NHMV_WB02532
NHMV_WB02535
NHMV_WB02536
NHMV_WB02537
NHMV_WB02539
NHMV_WB02540
NHMV_WB02541
NHMV_WB02544
NHMV_WB02545
NHMV_WB02548
NHMV_WB02550
NHMV_WB02552
NHMV_WB02554
NHMV_WB02557
NHMV_WB02558
NHMV_WB02559
NHMV_WB02561
NHMV_WB02564
NHMV_WB02567
NHMV_WB02568
NHMV_WB02572
NHMV_WB21584
NHMV_WB21598
NHMV_WB21600
NHMV_WB21606
NHMV_WB21607
NHMV_WB21608
NHMV_WB21609
NHMV_WB21610
NHMV_WB21620
[labels] 
geo	sex
[labelvalues]
2	m
1	f
1	m
1	m
1	m
1	f
1	f
1	f
1	m
1	m
1	f
1	f
1	N.A.
2	m
1	f
1	f
1	m
1	m
1	m
1	m
1	m
1	m
1	f
2	m
2	m
2	f
2	f
2	m
1	N.A.
1	N.A.
1	N.A.
1	N.A.
1	m
1	m
1	m
1	f
1	f
1	f
4	m
2	m
4	f
4	f
4	f
4	f
4	m
4	m
4	m
4	f
4	m
4	m
4	m
5	f
5	m
5	m
5	m
5	m
5	m
5	f
5	f
5	N.A.
5	m
5	m
1	m
6	f
6	m
6	f
6	f
6	m
1	f
1	f
1	f
1	f
1	f
1	f
1	f
1	f
1	m
1	m
1	m
1	m
1	m
1	m
1	m
1	m
1	m
1	m
1	f
1	f
1	f
1	f
1	f
1	f
1	f
1	f
1	f
1	f
1	f
1	f
1	m
1	m
1	m
1	m
1	f
1	m
1	m
1	m
1	f
[rawpoints]
'AIMZ_7545
7.76079 -24.5736 1194.23
7.95244 -6.24175 1184.36
4.0503 21.4181 1194.56
-46.1287 -8.72083 1188.03
-20.1671 -15.7412 1177.65
-9.49615 -11.576 1184.51
-6.2062 -16.7551 1185.75
58.7098 5.71157 1196.18
36.042 -9.52549 1183.62
23.7757 -7.63568 1187.75
23.1979 -12.7203 1189.68
-17.4969 -24.119 1194.42
-6.20903 -37.4532 1221.22
-4.92563 -42.8666 1242.03
-6.49171 -42.659 1256.53
31.6601 -17.7969 1201.08
19.8903 -32.7547 1224.79
16.8204 -39.8638 1246.12
14.5762 -40.0519 1259.36
4.26174 -3.95556 1215.1
4.57762 -23.6526 1231.87
3.70534 -31.3145 1248.47
2.07889 -32.8335 1265.44
0.0330563 -29.6485 1282.69
-10.1039 -7.70105 1210.64
-8.54994 -26.7244 1228.27
-7.7215 -34.0735 1245.21
-8.62919 -36.1797 1264.27
-6.93123 -32.371 1281.69
19.7994 -4.3448 1215.07
18.1335 -22.4552 1230.54
17.0372 -30.9009 1248.27
13.7177 -32.0622 1267.35
7.12141 -29.7591 1283.31
-49.2255 1.65468 1212.48
-44.8448 -15.3264 1191.74
-41.1194 -19.425 1205.85
-35.8482 -37.7171 1232.03
-35.3714 -27.7875 1235.24
50.2495 14.9262 1226.82
58.3452 -1.65381 1199.19
52.793 -4.91678 1218.87
47.5864 -24.5311 1240.83
44.1866 -16.2023 1242.3
-0.654746 -6.36842 1182.8
-9.04222 -6.45916 1180.78
-15.5862 -1.2972 1181.96
-17.9392 7.69026 1184.79
-14.2928 15.5627 1188.65
-5.5495 20.4464 1192.89
13.5075 21.532 1194.23
23.395 19.0541 1191.55
29.5209 12.4523 1188.44
29.5454 4.16539 1185.97
24.9915 -2.47595 1183.56
16.6041 -4.94862 1183.77
-23.6088 -25.2182 1185.79
-29.0532 -24.0295 1176.83
-33.5392 -19.1809 1168.75
-42.7953 -15.1035 1169.09
-46.9909 -11.5075 1177.84
-52.3003 -0.283433 1206.09
-52.936 -4.71833 1198.95
-49.537 -10.8454 1192.17
-42.7592 -17.5581 1199.38
-37.9221 -23.7981 1208.56
-35.752 -28.5925 1212.68
-32.0107 -33.7871 1217.42
-31.8859 -36.2473 1224.55
-36.816 -28.2576 1233.11
-36.5957 -20.1743 1226.78
-40.5378 -10.9353 1222.48
-44.3376 -3.87054 1219.71
-34.1451 -36.0018 1241.41
-30.1712 -38.2149 1250.63
-27.6709 -35.2671 1260.36
-22.7818 -33.3728 1269.37
-13.6424 -34.3534 1274.31
40.2753 -17.1625 1194.8
46.1816 -13.7706 1186.53
51.6569 -9.54353 1178.73
59.0754 -2.53528 1179.28
63.4557 3.18492 1186.93
55.7221 16.3837 1219.88
58.8408 11.3471 1209.87
60.2671 5.34944 1200.62
55.9689 -2.39044 1208.33
50.6698 -11.7813 1220.78
48.9189 -18.2607 1222.47
47.3059 -23.3707 1227.08
46.2824 -26.6119 1233.14
46.5783 -17.1129 1241.61
44.0641 -9.97613 1235.62
44.4071 -1.72634 1232.22
46.1257 6.98252 1230.46
42.5814 -24.8976 1248.12
37.713 -29.2459 1256.41
31.8878 -28.3737 1265.31
25.5417 -27.0833 1273.55
15.8441 -29.2776 1277.49
'APAG_16
-6.07449000 33.00240000 1201.13000000
-4.10979000 45.09520000 1179.98000000
-4.42684000 41.30770000 1150.95000000
50.60490000 43.05680000 1172.86000000
25.27580000 45.32540000 1186.09000000
11.83750000 41.06600000 1185.21000000
8.64757000 41.21610000 1192.47000000
-58.81570000 45.11390000 1169.99000000
-35.46980000 46.72900000 1185.15000000
-22.99340000 41.46780000 1182.72000000
-19.65960000 40.21460000 1191.78000000
18.45320000 27.27270000 1193.85000000
8.71715000 -1.17721000 1201.70000000
5.62883000 -22.40050000 1203.62000000
6.13857000 -42.53640000 1201.75000000
-32.02660000 28.83630000 1191.77000000
-21.83800000 1.14877000 1200.72000000
-21.18160000 -21.50950000 1202.89000000
-22.00950000 -37.97380000 1201.32000000
-6.17069000 15.95540000 1168.96000000
-6.64469000 -8.63185000 1182.43000000
-7.34914000 -28.57000000 1188.28000000
-7.30334000 -41.50930000 1189.34000000
-7.53874000 -62.48570000 1181.26000000
7.93852000 15.17480000 1172.82000000
8.32828000 -9.34887000 1184.85000000
6.30652000 -27.21900000 1190.56000000
4.98231000 -43.30530000 1191.11000000
3.01062000 -63.03060000 1182.03000000
-17.66020000 16.42640000 1171.65000000
-19.40930000 -6.66328000 1184.43000000
-21.47300000 -26.61990000 1190.70000000
-18.50060000 -42.17060000 1190.95000000
-16.75360000 -62.60620000 1181.81000000
45.19770000 16.36130000 1146.71000000
51.32590000 36.61140000 1180.62000000
45.14550000 19.73640000 1177.73000000
37.72120000 -17.92710000 1194.94000000
34.67090000 -18.43810000 1185.83000000
-55.40100000 14.44470000 1146.77000000
-60.31090000 40.97140000 1174.35000000
-58.68280000 22.32920000 1174.31000000
-50.97370000 -12.28610000 1195.83000000
-47.82030000 -13.71670000 1181.45000000
3.21839000 45.58000000 1180.08000000
10.73850000 45.99940000 1178.33000000
16.07180000 46.31640000 1172.26000000
15.70900000 45.69730000 1162.98000000
10.46950000 44.02510000 1156.13000000
2.61795000 42.88340000 1151.95000000
-12.10100000 42.66580000 1152.21000000
-20.46840000 44.26840000 1155.72000000
-26.07950000 45.70570000 1162.36000000
-26.39710000 46.46720000 1170.19000000
-22.29200000 46.86250000 1176.77000000
-13.33420000 46.01940000 1179.49000000
27.12470000 37.06780000 1193.30000000
35.69230000 43.28870000 1195.21000000
41.58960000 48.99720000 1190.99000000
46.61950000 48.33580000 1183.44000000
50.28620000 45.79760000 1177.91000000
49.93680000 25.05270000 1150.04000000
51.21380000 32.39170000 1160.10000000
50.78550000 39.51840000 1173.17000000
46.82190000 27.70910000 1178.96000000
42.48760000 12.67170000 1182.37000000
42.74120000 5.92496000 1187.97000000
41.14600000 -1.84567000 1193.26000000
38.22080000 -8.73544000 1196.94000000
37.66300000 -17.19070000 1185.31000000
38.55670000 -8.28933000 1174.91000000
39.00460000 0.43088400 1162.65000000
39.83510000 5.32444000 1152.38000000
30.08360000 -25.52350000 1193.54000000
26.65720000 -35.79890000 1197.72000000
22.26320000 -45.10870000 1195.80000000
15.14500000 -50.80870000 1191.50000000
8.10176000 -54.61650000 1188.20000000
-38.72000000 37.44400000 1191.04000000
-42.92360000 45.80780000 1190.11000000
-47.01500000 51.31020000 1187.09000000
-52.37760000 52.44380000 1181.47000000
-57.44260000 48.79630000 1174.94000000
-58.27780000 23.97930000 1148.95000000
-58.96040000 35.31310000 1157.98000000
-59.52150000 42.23370000 1168.91000000
-58.99350000 32.41450000 1175.72000000
-56.31270000 15.94580000 1181.91000000
-52.18230000 8.81716000 1186.52000000
-50.97420000 -0.36088400 1190.88000000
-50.06730000 -6.10689000 1196.44000000
-50.51350000 -14.50540000 1182.48000000
-49.36050000 -5.22215000 1173.94000000
-49.53670000 2.03370000 1164.60000000
-52.61240000 4.17427000 1154.10000000
-45.75910000 -22.22600000 1192.04000000
-43.58180000 -31.88380000 1197.52000000
-39.79590000 -42.89300000 1194.42000000
-32.27870000 -48.08950000 1189.91000000
-23.16530000 -53.54100000 1188.45000000
'APAG_23
-3.75726000 32.82130000 1194.00000000
-2.75379000 37.32820000 1168.77000000
-2.83685000 25.51100000 1137.20000000
56.91680000 41.77780000 1172.89000000
27.61410000 44.53370000 1180.71000000
13.45710000 36.01870000 1176.21000000
8.23680000 36.74470000 1185.12000000
-65.23860000 37.25430000 1171.06000000
-34.13560000 41.68410000 1177.16000000
-20.77770000 33.73700000 1174.34000000
-15.85930000 35.60450000 1186.09000000
24.88880000 23.77560000 1190.94000000
18.87520000 0.14186300 1206.49000000
12.61020000 -20.14160000 1217.74000000
11.69740000 -40.25160000 1224.75000000
-30.38870000 20.44360000 1187.36000000
-26.10520000 -1.80788000 1205.80000000
-19.67910000 -20.94770000 1216.64000000
-18.19520000 -39.20540000 1222.00000000
-3.00168000 -1.32198000 1163.68000000
-2.66916000 -20.27520000 1188.75000000
-2.83632000 -30.70840000 1205.10000000
-2.04856000 -47.58250000 1210.64000000
-1.50246000 -65.80690000 1206.02000000
15.50560000 0.30093600 1170.76000000
14.81280000 -16.08390000 1190.53000000
12.61520000 -26.31280000 1206.12000000
10.82560000 -44.85150000 1214.97000000
9.22906000 -65.80440000 1209.04000000
-20.30980000 1.54851000 1167.31000000
-19.14670000 -16.03110000 1190.14000000
-16.73420000 -27.80270000 1205.36000000
-15.64030000 -46.19220000 1214.92000000
-12.50010000 -66.91380000 1208.22000000
53.58510000 -2.41013000 1161.19000000
54.54890000 35.67740000 1179.54000000
49.68740000 8.71788000 1182.08000000
45.99730000 -16.04420000 1208.01000000
45.98330000 -20.28180000 1196.98000000
-54.25060000 5.24310000 1147.86000000
-63.57670000 34.27080000 1175.45000000
-55.94710000 12.52710000 1177.79000000
-52.21150000 -18.64660000 1203.15000000
-51.09710000 -22.84150000 1191.12000000
4.93101000 38.72720000 1169.47000000
13.61790000 38.44790000 1169.21000000
21.63410000 36.26270000 1163.40000000
24.28250000 33.09440000 1152.69000000
18.66710000 28.61550000 1143.68000000
8.04395000 25.43550000 1137.88000000
-14.05840000 26.24500000 1137.06000000
-25.59310000 28.54760000 1141.40000000
-31.73380000 32.26510000 1151.32000000
-30.28750000 35.14110000 1161.32000000
-23.44420000 37.40540000 1168.59000000
-12.76160000 38.23580000 1169.50000000
29.97620000 35.79780000 1190.93000000
35.40070000 46.51460000 1190.00000000
40.91010000 53.29190000 1187.24000000
47.37240000 52.01800000 1181.78000000
52.28040000 46.79190000 1175.68000000
57.77140000 9.00316000 1160.98000000
60.61610000 21.46860000 1166.61000000
57.47210000 34.34310000 1174.10000000
51.36270000 20.92840000 1179.22000000
47.48700000 1.84281000 1187.71000000
46.13660000 -0.34145900 1194.52000000
44.32710000 -3.76593000 1201.83000000
43.77260000 -8.02334000 1207.04000000
46.50000000 -19.75590000 1197.02000000
47.41120000 -14.38830000 1187.15000000
49.72510000 -12.48650000 1175.85000000
50.71300000 -8.39024000 1168.60000000
43.68710000 -25.05330000 1208.79000000
39.15530000 -34.49130000 1214.85000000
34.55910000 -45.39450000 1214.09000000
27.09060000 -52.74300000 1210.50000000
16.09610000 -56.18690000 1213.61000000
-35.88660000 32.11460000 1190.45000000
-41.83030000 42.56170000 1188.05000000
-48.69250000 50.35000000 1187.91000000
-56.38480000 49.97000000 1180.96000000
-62.26700000 43.00810000 1175.08000000
-59.18630000 14.82450000 1149.27000000
-65.45970000 23.34320000 1159.71000000
-65.86860000 34.00470000 1169.53000000
-56.93810000 25.13570000 1176.95000000
-53.70230000 3.78386000 1182.73000000
-51.99710000 -0.80989600 1190.58000000
-51.09730000 -5.58852000 1197.95000000
-50.26800000 -11.18440000 1203.68000000
-52.92560000 -23.13660000 1192.07000000
-52.59210000 -16.42410000 1179.77000000
-52.40110000 -12.01940000 1167.07000000
-51.87580000 -5.15690000 1156.77000000
-48.82040000 -28.31870000 1202.40000000
-44.55150000 -35.79280000 1209.15000000
-41.06210000 -45.36340000 1211.57000000
-33.77060000 -53.63510000 1207.96000000
-21.46970000 -58.25440000 1209.93000000
'APAG_26
-28.03020000 9.91186000 1222.42000000
-39.64810000 -1.18441000 1209.36000000
-40.55220000 -13.09980000 1179.81000000
-69.27680000 35.31640000 1187.70000000
-53.07990000 25.34030000 1205.42000000
-45.66490000 18.99920000 1205.64000000
-40.67300000 17.20840000 1213.47000000
-23.83130000 -49.47680000 1220.81000000
-26.66710000 -23.42740000 1227.52000000
-27.97870000 -13.81310000 1219.06000000
-29.23790000 -7.29823000 1221.51000000
-25.97060000 32.85820000 1206.25000000
4.73970000 38.59250000 1202.88000000
24.49220000 42.38440000 1185.87000000
37.52360000 42.89380000 1167.22000000
-4.52503000 -7.02138000 1221.70000000
19.91940000 12.07040000 1208.74000000
38.77130000 18.09880000 1194.08000000
49.48090000 17.95340000 1175.57000000
-11.80290000 6.74362000 1190.45000000
10.91710000 18.50820000 1187.34000000
27.86680000 23.83960000 1176.30000000
41.40100000 26.13710000 1163.68000000
55.10450000 25.99370000 1144.11000000
-17.65590000 20.78510000 1187.29000000
4.84486000 31.93620000 1186.05000000
19.50700000 37.24990000 1177.21000000
35.78170000 38.13820000 1162.87000000
50.20010000 33.78560000 1143.22000000
-4.65436000 -5.19795000 1196.74000000
20.14390000 5.50755000 1195.82000000
33.36330000 13.34080000 1184.99000000
47.06500000 14.77440000 1168.68000000
58.70720000 19.49110000 1148.47000000
-48.08850000 33.79340000 1153.22000000
-64.44120000 38.23800000 1189.42000000
-46.27280000 42.75000000 1179.82000000
-7.57344000 59.59160000 1186.19000000
-4.08667000 58.33590000 1177.08000000
-3.12976000 -50.46060000 1186.17000000
-15.35990000 -46.80240000 1217.49000000
-3.35369000 -41.69680000 1209.28000000
32.69240000 -13.00840000 1211.91000000
33.11430000 -14.58430000 1203.16000000
-44.15700000 6.59104000 1206.20000000
-48.81770000 13.17810000 1202.03000000
-51.52870000 14.87840000 1193.78000000
-53.69440000 11.97180000 1184.39000000
-50.47640000 4.66570000 1179.25000000
-45.34470000 -4.92973000 1178.12000000
-36.61060000 -21.38690000 1184.35000000
-33.01810000 -28.94890000 1191.75000000
-31.54980000 -30.44120000 1201.66000000
-31.20530000 -25.13000000 1209.32000000
-33.68030000 -18.24100000 1214.08000000
-36.57180000 -9.65266000 1212.82000000
-41.44210000 37.17420000 1209.47000000
-54.47650000 37.00820000 1210.18000000
-65.29250000 35.58720000 1208.56000000
-69.48950000 35.11130000 1201.16000000
-70.50430000 35.74960000 1193.60000000
-56.35720000 35.66450000 1159.44000000
-62.85030000 36.18080000 1170.31000000
-67.69950000 36.46610000 1184.17000000
-53.07270000 39.75280000 1184.70000000
-37.79780000 46.29750000 1185.30000000
-29.19830000 48.51850000 1190.50000000
-18.96950000 51.84340000 1195.28000000
-12.40190000 56.92860000 1193.74000000
-10.38650000 59.04840000 1179.68000000
-20.74180000 50.60190000 1172.85000000
-29.64310000 40.15170000 1164.96000000
-37.37040000 35.51180000 1157.83000000
2.67639000 57.70820000 1175.77000000
13.45360000 55.87550000 1167.70000000
21.91110000 52.93220000 1157.21000000
29.34300000 45.27480000 1149.45000000
39.72580000 39.01500000 1148.60000000
-12.70850000 -15.85460000 1229.77000000
-21.06720000 -23.73910000 1233.27000000
-27.01850000 -30.93120000 1235.11000000
-27.59600000 -39.58150000 1231.38000000
-25.37260000 -46.46890000 1225.09000000
-9.77662000 -53.89240000 1192.24000000
-14.80500000 -54.17330000 1204.52000000
-18.50670000 -50.52320000 1215.82000000
-10.20210000 -45.10150000 1213.36000000
5.09778000 -30.71240000 1212.77000000
10.98270000 -20.75880000 1217.23000000
18.24780000 -12.50500000 1219.37000000
26.95490000 -11.29200000 1218.67000000
32.01810000 -17.17850000 1206.57000000
21.31600000 -24.74490000 1203.14000000
11.49320000 -32.49160000 1196.36000000
5.03989000 -41.06630000 1188.94000000
39.43070000 -9.50957000 1201.27000000
45.92170000 -4.67227000 1191.09000000
50.20370000 -2.07218000 1178.06000000
52.05440000 1.80990000 1165.51000000
53.93590000 11.94020000 1159.03000000
'AKHV_002
5.96845000 -77.04330000 1474.41000000
5.34233000 -101.90700000 1477.49000000
6.32424000 -131.36200000 1458.92000000
-52.15680000 -105.88200000 1472.91000000
-28.90110000 -97.48020000 1478.96000000
-12.99530000 -98.68210000 1473.81000000
-10.81410000 -88.52710000 1473.18000000
60.24070000 -108.22800000 1478.81000000
35.77290000 -99.40800000 1481.99000000
22.11060000 -101.33200000 1476.92000000
20.11690000 -88.76490000 1475.75000000
-20.62550000 -84.14740000 1461.28000000
-14.15310000 -64.59360000 1438.32000000
-11.77400000 -54.89670000 1421.90000000
-14.32140000 -49.80460000 1408.08000000
29.80600000 -84.17930000 1462.01000000
24.05370000 -66.32860000 1437.85000000
20.68600000 -57.22690000 1422.97000000
21.71280000 -49.69480000 1406.91000000
5.26576000 -100.97400000 1440.50000000
4.66211000 -80.43910000 1425.12000000
3.92259000 -69.28520000 1412.55000000
3.24387000 -59.31360000 1397.67000000
3.14538000 -53.26640000 1383.91000000
-8.88651000 -99.64120000 1441.40000000
-10.23490000 -78.38460000 1425.69000000
-9.00238000 -66.71700000 1413.31000000
-11.50250000 -57.42160000 1397.82000000
-9.45172000 -52.93090000 1383.72000000
18.84940000 -98.69480000 1443.31000000
18.06710000 -79.57330000 1426.04000000
17.52800000 -67.78200000 1412.79000000
17.83460000 -57.18860000 1397.88000000
13.94800000 -51.40570000 1383.54000000
-49.52060000 -117.93300000 1429.88000000
-52.55380000 -101.13000000 1468.91000000
-48.97350000 -96.73050000 1446.49000000
-45.83490000 -64.59170000 1418.76000000
-43.04790000 -77.70770000 1413.29000000
58.02910000 -122.20300000 1430.85000000
61.14810000 -103.98200000 1475.41000000
57.92540000 -101.50500000 1454.10000000
51.49390000 -66.91970000 1423.71000000
49.60000000 -81.22690000 1414.96000000
-3.53213000 -102.59100000 1476.46000000
-12.49530000 -105.21900000 1475.75000000
-19.30130000 -110.71500000 1472.00000000
-19.35600000 -119.49500000 1465.98000000
-12.85050000 -126.58600000 1461.82000000
-3.07496000 -130.76500000 1458.83000000
14.98540000 -130.56100000 1460.25000000
23.69730000 -126.60000000 1463.95000000
28.69390000 -120.24500000 1469.88000000
26.75950000 -113.70600000 1475.02000000
22.76950000 -107.22100000 1478.37000000
14.04140000 -103.80900000 1478.54000000
-31.52400000 -83.62380000 1471.88000000
-37.88770000 -88.46770000 1479.54000000
-43.61680000 -92.47440000 1484.53000000
-48.45380000 -99.08590000 1483.15000000
-51.10700000 -103.49400000 1477.47000000
-53.16950000 -120.44700000 1440.76000000
-53.86010000 -116.23000000 1453.77000000
-52.79590000 -107.89500000 1467.95000000
-49.92820000 -99.51230000 1456.57000000
-49.13490000 -90.26500000 1440.80000000
-47.67650000 -81.46270000 1436.69000000
-45.09880000 -70.80520000 1435.11000000
-44.45390000 -65.16210000 1428.25000000
-44.01220000 -78.17320000 1414.12000000
-46.43720000 -88.53990000 1420.05000000
-47.59620000 -100.90800000 1423.80000000
-47.79820000 -110.02500000 1424.33000000
-41.32900000 -67.33170000 1409.17000000
-38.23660000 -62.25100000 1402.88000000
-35.83620000 -59.82600000 1395.44000000
-29.35960000 -57.24140000 1390.00000000
-18.13230000 -53.35650000 1388.40000000
39.45910000 -86.30910000 1473.18000000
47.45240000 -90.13700000 1482.09000000
53.18950000 -95.80700000 1487.77000000
56.61960000 -101.79000000 1488.72000000
59.73780000 -105.78900000 1483.38000000
61.32600000 -123.12400000 1443.39000000
62.15740000 -118.96400000 1460.96000000
61.59530000 -110.55900000 1474.75000000
59.67250000 -104.49500000 1465.50000000
55.81040000 -93.15110000 1445.97000000
54.37010000 -84.33720000 1440.60000000
53.49830000 -74.63450000 1436.26000000
50.77900000 -68.01260000 1431.12000000
52.24720000 -79.31150000 1417.19000000
52.50320000 -91.21210000 1421.49000000
54.51520000 -102.47200000 1424.69000000
56.51200000 -113.00000000 1427.15000000
48.67980000 -69.52470000 1410.80000000
44.45740000 -63.96410000 1404.88000000
43.00230000 -60.89060000 1396.53000000
35.62310000 -59.08100000 1389.76000000
23.73610000 -54.20970000 1388.05000000
'AKHV_003
-18.63410000 -58.55840000 -993.11900000
-13.15410000 -91.12840000 -989.51200000
-9.57485000 -111.61900000 -1007.90000000
-67.71070000 -99.64340000 -991.29200000
-41.33190000 -88.27300000 -989.33200000
-29.62240000 -87.13930000 -992.61600000
-29.83630000 -78.41190000 -992.16700000
42.15770000 -95.63680000 -993.73200000
14.16490000 -82.36880000 -988.93500000
1.27718000 -83.81130000 -992.82500000
1.37072000 -74.24280000 -992.07400000
-34.62730000 -75.03090000 -1002.81000000
-30.88690000 -48.65230000 -1023.66000000
-29.58890000 -38.28780000 -1039.60000000
-30.54670000 -37.85260000 -1059.38000000
5.40726000 -69.37310000 -1003.22000000
-2.56944000 -46.18620000 -1021.54000000
-7.18687000 -36.73700000 -1038.79000000
-5.31729000 -33.34580000 -1059.18000000
-13.32020000 -78.48250000 -1021.59000000
-15.83180000 -57.38440000 -1034.59000000
-16.82660000 -47.24030000 -1048.73000000
-15.92650000 -43.95370000 -1067.41000000
-15.83580000 -42.50060000 -1082.17000000
-26.24140000 -80.16680000 -1018.92000000
-27.43840000 -58.61550000 -1034.88000000
-29.00540000 -47.79150000 -1049.04000000
-28.37950000 -44.06260000 -1066.47000000
-25.56100000 -42.78500000 -1082.12000000
-2.23473000 -78.45460000 -1018.32000000
-6.34216000 -55.19620000 -1032.46000000
-5.45982000 -44.94920000 -1047.00000000
-5.59293000 -41.22190000 -1063.41000000
-7.83216000 -41.23530000 -1081.57000000
-64.66460000 -108.75900000 -1031.70000000
-71.38490000 -102.08200000 -997.61600000
-63.26210000 -91.34070000 -1017.02000000
-62.38010000 -64.13380000 -1041.88000000
-55.42530000 -71.73310000 -1045.80000000
37.86010000 -102.73300000 -1030.01000000
44.56970000 -94.33570000 -1000.79000000
36.66230000 -86.82660000 -1013.63000000
31.66610000 -58.26650000 -1040.37000000
24.71270000 -66.92610000 -1045.75000000
-20.81880000 -91.72530000 -989.49800000
-27.57200000 -94.63250000 -989.59200000
-31.96710000 -99.87980000 -993.03900000
-31.80500000 -106.58700000 -998.36600000
-27.58960000 -111.00600000 -1004.51000000
-18.45150000 -112.38900000 -1007.85000000
-0.95104400 -110.60100000 -1007.64000000
7.36501000 -106.76700000 -1006.01000000
9.72735000 -102.80400000 -999.24600000
7.44517000 -97.08070000 -994.15600000
2.78550000 -92.15030000 -989.54200000
-5.23239000 -91.07440000 -989.49200000
-45.67490000 -77.78240000 -994.47400000
-51.20270000 -83.46010000 -987.46200000
-56.61830000 -88.68720000 -983.98700000
-62.57350000 -94.53520000 -985.21400000
-66.70880000 -98.51330000 -988.97900000
-66.41030000 -111.41800000 -1021.28000000
-66.51190000 -109.34600000 -1008.86000000
-71.02130000 -102.59900000 -997.35900000
-69.58000000 -96.62220000 -1008.90000000
-61.79030000 -85.24730000 -1022.93000000
-62.94900000 -77.15160000 -1027.52000000
-61.15660000 -68.30810000 -1031.53000000
-61.34860000 -63.17270000 -1035.42000000
-58.06290000 -72.66020000 -1045.11000000
-57.30960000 -81.35720000 -1040.47000000
-58.86260000 -92.29260000 -1036.54000000
-59.36060000 -100.73100000 -1036.06000000
-53.20020000 -60.37470000 -1049.27000000
-50.26010000 -50.88610000 -1055.49000000
-47.04740000 -50.15280000 -1065.31000000
-40.99670000 -48.85540000 -1073.02000000
-32.26370000 -43.82250000 -1075.37000000
14.88460000 -72.91670000 -994.76100000
21.03340000 -77.63680000 -986.78500000
26.89060000 -82.68640000 -981.38000000
35.79090000 -88.18630000 -983.79700000
41.14890000 -93.14100000 -989.98300000
39.49900000 -104.05100000 -1021.79000000
40.58770000 -101.89800000 -1009.39000000
44.49250000 -96.65920000 -1000.69000000
42.03320000 -89.82430000 -1007.51000000
34.15870000 -77.99480000 -1019.30000000
32.82690000 -72.36020000 -1025.81000000
30.92460000 -63.73840000 -1029.85000000
29.62370000 -57.00950000 -1033.51000000
27.03180000 -66.12360000 -1044.71000000
28.40010000 -74.25030000 -1039.47000000
32.45930000 -82.56690000 -1036.06000000
33.86460000 -92.81320000 -1033.06000000
21.62100000 -55.66090000 -1048.30000000
16.93150000 -46.61410000 -1052.13000000
14.74190000 -45.57180000 -1061.29000000
8.77818000 -46.11510000 -1069.24000000
-0.71148400 -42.86420000 -1073.93000000
'AKHV_006
-9.19555000 -81.23470000 -472.66600000
-10.31440000 -103.03000000 -470.07000000
-9.44896000 -120.06400000 -493.29700000
-65.00690000 -118.12600000 -484.03200000
-36.21490000 -98.76290000 -468.33900000
-23.84690000 -98.00890000 -471.62100000
-24.31010000 -85.33300000 -468.03400000
44.61380000 -110.62700000 -477.57600000
18.43800000 -95.85120000 -468.43700000
3.69648000 -96.27390000 -471.73500000
2.32784000 -85.95410000 -470.04200000
-31.72930000 -84.15660000 -478.02900000
-27.61420000 -62.93570000 -494.42700000
-25.89900000 -51.61810000 -510.37200000
-27.94870000 -45.15830000 -531.21500000
11.39820000 -82.32900000 -481.26500000
2.01931000 -59.52300000 -497.74500000
-2.19167000 -49.50610000 -514.04400000
-4.82048000 -44.95250000 -529.85000000
-10.08680000 -93.41910000 -500.10000000
-12.51270000 -67.69470000 -511.57300000
-14.12340000 -54.48150000 -521.71800000
-15.98790000 -48.58810000 -534.09200000
-15.78580000 -48.94820000 -553.52700000
-22.69080000 -90.92430000 -498.34400000
-22.90250000 -69.80750000 -507.66400000
-26.18430000 -53.88360000 -516.68500000
-26.98930000 -47.96610000 -531.82800000
-22.04030000 -46.81600000 -553.37700000
2.56227000 -89.01670000 -498.51700000
-0.95206000 -67.58530000 -507.48500000
-2.90258000 -53.63370000 -519.11000000
-5.03382000 -45.92140000 -533.07000000
-10.97360000 -46.26650000 -554.33300000
-64.14300000 -116.19500000 -512.37800000
-65.09180000 -112.02700000 -472.08500000
-62.73820000 -95.79620000 -485.20000000
-56.85590000 -59.27340000 -504.87500000
-56.50720000 -67.38990000 -511.61300000
45.48000000 -111.57100000 -512.45700000
45.64790000 -103.69700000 -475.16800000
42.65550000 -94.73140000 -486.18200000
34.42920000 -63.73740000 -508.18200000
29.86910000 -58.93590000 -515.32900000
-16.88060000 -103.24200000 -469.97200000
-23.27820000 -104.96200000 -472.14100000
-29.41000000 -110.31900000 -477.00100000
-29.97340000 -116.18300000 -484.81300000
-26.00060000 -118.85700000 -491.22600000
-17.63140000 -119.63300000 -493.17900000
-0.52046900 -120.07600000 -493.19400000
8.14244000 -118.00500000 -489.65100000
12.61520000 -114.23400000 -483.00500000
11.44910000 -108.78600000 -476.65400000
5.63612000 -104.19200000 -472.16600000
-2.76669000 -103.22500000 -470.74100000
-39.51550000 -89.90260000 -468.55700000
-45.22860000 -97.22140000 -464.35500000
-51.00490000 -104.49100000 -463.79600000
-59.39260000 -111.90000000 -467.48300000
-63.97620000 -115.95300000 -474.96100000
-65.77390000 -119.53100000 -504.88200000
-67.12300000 -119.25300000 -494.94300000
-65.94370000 -116.76500000 -482.57400000
-65.65840000 -104.06400000 -480.59300000
-60.63440000 -87.65700000 -485.64300000
-58.87720000 -79.15930000 -493.09100000
-56.91220000 -68.46880000 -497.64700000
-55.23750000 -62.10050000 -498.96700000
-58.08620000 -68.47110000 -510.67300000
-59.11480000 -80.56850000 -510.07600000
-59.92520000 -94.20320000 -513.70300000
-62.33300000 -104.38700000 -514.02100000
-54.51310000 -58.73940000 -515.39500000
-49.96820000 -52.58140000 -522.68900000
-43.95310000 -50.32920000 -530.45000000
-37.09340000 -48.32440000 -537.92000000
-29.49690000 -45.83020000 -543.92700000
19.13060000 -85.89250000 -469.97600000
25.91630000 -92.66370000 -464.85000000
31.82420000 -98.04710000 -461.43600000
38.34630000 -104.83800000 -464.88500000
43.22030000 -108.40400000 -472.07400000
46.96540000 -114.22800000 -504.06800000
46.04690000 -112.51600000 -490.49400000
45.86070000 -109.92300000 -479.67400000
44.85790000 -100.04100000 -480.57000000
39.34810000 -83.86520000 -489.61700000
38.57490000 -77.85720000 -494.51800000
35.00500000 -71.37880000 -498.53500000
33.81500000 -65.95440000 -503.06200000
34.42870000 -65.00700000 -511.27100000
34.70740000 -74.05000000 -514.00900000
37.41800000 -86.05670000 -514.02100000
41.38500000 -98.34580000 -514.68500000
28.09680000 -56.58510000 -516.57200000
21.63750000 -51.39750000 -523.16600000
15.77390000 -49.66430000 -531.95900000
7.45142000 -47.21150000 -537.87800000
-2.53564000 -44.44090000 -543.11600000
'AKHV_008
11.46470000 -80.80640000 403.50600000
10.53440000 -102.94800000 402.79500000
10.80400000 -122.34200000 382.15800000
-42.94430000 -100.84800000 393.59300000
-18.36500000 -98.26700000 402.41900000
-7.65058000 -97.51120000 400.39600000
-6.14602000 -93.25780000 405.66200000
59.51650000 -103.94600000 401.56000000
39.13900000 -100.00100000 404.26900000
27.57990000 -97.25430000 401.24500000
26.92530000 -93.76470000 405.99900000
-14.82840000 -77.57510000 389.84200000
-3.78388000 -54.95070000 374.35600000
-2.97372000 -42.95330000 360.61300000
0.90301500 -31.41060000 341.31700000
34.57140000 -78.71690000 391.81300000
28.42230000 -54.25760000 373.04200000
26.16520000 -40.32830000 358.27600000
23.33210000 -31.90070000 338.68700000
11.77540000 -87.03220000 372.22500000
12.12430000 -61.62510000 360.10400000
12.20630000 -46.91810000 348.75100000
12.35180000 -40.95370000 331.65500000
12.77000000 -41.71730000 315.29600000
-3.12029000 -84.69210000 373.09200000
-0.30075400 -60.91910000 360.90200000
-0.28153800 -44.52980000 349.28600000
0.90087200 -38.32800000 333.51500000
3.40783000 -40.07970000 316.86900000
25.45670000 -86.22540000 373.75500000
24.62850000 -61.80900000 360.63500000
24.43790000 -45.90710000 350.37000000
23.49630000 -39.82120000 333.35300000
22.50130000 -41.35610000 315.68200000
-42.89820000 -100.95000000 356.21100000
-45.39610000 -98.53960000 390.91500000
-45.22070000 -85.80360000 373.02300000
-34.01910000 -59.89000000 355.86000000
-30.13690000 -66.92930000 349.60300000
66.94170000 -104.32200000 360.47900000
65.33260000 -102.55500000 396.14100000
66.56210000 -92.60120000 381.05400000
58.40820000 -62.10250000 357.12600000
52.07530000 -65.40350000 351.42000000
2.08019000 -103.42200000 402.68800000
-5.14180000 -105.60900000 401.09300000
-10.18100000 -109.87600000 397.73000000
-10.68140000 -115.09100000 391.96100000
-5.61804000 -119.25900000 387.03300000
2.76104000 -121.97400000 383.45300000
19.02390000 -121.39500000 383.94500000
27.07100000 -118.70100000 387.68800000
31.58680000 -115.29500000 393.55000000
30.24500000 -110.58200000 397.83200000
25.85160000 -106.88000000 401.53000000
18.86340000 -103.78300000 402.78300000
-22.45570000 -84.20330000 398.16200000
-27.94330000 -89.60580000 404.51100000
-32.76890000 -92.83510000 407.97500000
-37.71900000 -96.13090000 404.78800000
-40.30330000 -99.08930000 397.55700000
-44.76890000 -105.79800000 364.86000000
-45.21110000 -106.46300000 377.09000000
-45.05660000 -99.62090000 391.29000000
-45.61440000 -92.96150000 381.13400000
-43.14670000 -79.82380000 368.98700000
-40.09340000 -72.82860000 368.21200000
-39.34830000 -64.12080000 367.63800000
-36.03820000 -59.88680000 360.55300000
-32.40810000 -67.51660000 350.85600000
-32.53280000 -76.09160000 354.37700000
-36.24090000 -85.78020000 354.97100000
-39.68580000 -92.55360000 354.49900000
-28.49770000 -55.70270000 347.58800000
-24.35030000 -46.68100000 341.36100000
-19.30300000 -43.41880000 332.50400000
-12.43990000 -43.03450000 325.75900000
-3.68102000 -40.70130000 322.00300000
43.09010000 -85.40770000 400.05400000
48.05070000 -92.20720000 405.96900000
52.26070000 -96.18470000 410.03700000
55.99000000 -100.32000000 408.39300000
58.70660000 -103.37400000 403.03300000
66.64140000 -107.58600000 370.07500000
66.15820000 -108.08200000 383.97300000
65.65000000 -103.92600000 395.72200000
65.95710000 -97.99440000 389.20300000
65.17000000 -84.77740000 376.96500000
61.74840000 -79.32680000 373.73400000
61.85770000 -70.28470000 370.16600000
61.40290000 -62.76130000 364.96400000
56.11920000 -66.49260000 353.49600000
54.53450000 -75.73230000 357.26100000
58.41210000 -85.24930000 358.19600000
62.67580000 -94.37920000 357.68800000
50.51290000 -56.53360000 349.02200000
45.65840000 -47.69140000 344.18700000
42.10620000 -44.42940000 334.95500000
37.08460000 -44.88970000 326.71600000
28.92910000 -42.21830000 322.30500000
'AKHV_013
-16.62810000 -93.94970000 -1259.94000000
-17.00920000 -116.81700000 -1264.14000000
-17.05790000 -142.24800000 -1283.17000000
-73.21520000 -115.54600000 -1263.94000000
-48.73380000 -110.13300000 -1258.67000000
-32.86970000 -108.48600000 -1266.20000000
-31.37560000 -102.27600000 -1261.62000000
39.65790000 -117.34900000 -1262.54000000
17.55940000 -109.65200000 -1255.94000000
-0.73839300 -110.07700000 -1264.50000000
-2.25958000 -102.37200000 -1261.76000000
-40.46650000 -95.17280000 -1274.98000000
-28.46040000 -69.98770000 -1299.88000000
-25.88050000 -56.33510000 -1320.42000000
-24.50110000 -48.05860000 -1338.76000000
8.98282000 -96.01340000 -1273.17000000
3.50080000 -70.74380000 -1300.49000000
3.62374000 -59.34320000 -1321.59000000
5.31953000 -50.55700000 -1341.00000000
-15.01820000 -110.26300000 -1295.85000000
-13.08190000 -84.43080000 -1312.68000000
-12.03120000 -71.19300000 -1327.02000000
-10.52330000 -59.50610000 -1344.98000000
-10.09580000 -52.08270000 -1360.77000000
-30.34940000 -105.66100000 -1292.26000000
-27.97780000 -81.60490000 -1312.31000000
-25.75260000 -69.38270000 -1326.12000000
-22.84940000 -57.79320000 -1344.26000000
-20.71700000 -51.67740000 -1360.20000000
-1.88753000 -107.47100000 -1291.70000000
-0.14715000 -84.45610000 -1310.84000000
0.53216700 -72.00940000 -1325.26000000
1.78062000 -58.63950000 -1343.75000000
0.28126200 -52.26890000 -1360.46000000
-75.85500000 -127.74400000 -1307.27000000
-77.66240000 -109.78400000 -1268.57000000
-72.14630000 -103.05900000 -1289.17000000
-62.77520000 -68.76380000 -1321.52000000
-62.81170000 -80.07210000 -1325.12000000
44.57270000 -131.64500000 -1301.27000000
45.48430000 -113.61900000 -1266.76000000
39.89200000 -102.24200000 -1285.00000000
39.11460000 -74.72170000 -1318.68000000
36.23310000 -90.70510000 -1318.20000000
-24.67380000 -117.20600000 -1264.11000000
-32.26370000 -119.03000000 -1264.04000000
-39.35850000 -123.87700000 -1266.33000000
-41.29820000 -131.52800000 -1272.17000000
-35.99410000 -137.28600000 -1278.02000000
-26.09510000 -141.17200000 -1281.72000000
-7.46041000 -140.56900000 -1281.81000000
2.17933000 -137.85800000 -1277.16000000
8.07054000 -132.40100000 -1271.10000000
5.70024000 -126.16700000 -1266.29000000
-0.97764400 -121.86500000 -1262.88000000
-9.31005000 -118.31500000 -1263.11000000
-50.97220000 -95.70940000 -1264.64000000
-57.53110000 -100.98800000 -1257.08000000
-62.23750000 -105.24900000 -1251.55000000
-69.19280000 -108.89500000 -1254.12000000
-71.80210000 -113.01800000 -1260.16000000
-77.71810000 -128.25100000 -1296.51000000
-79.49150000 -122.13200000 -1283.65000000
-80.24660000 -114.20100000 -1269.34000000
-73.29220000 -102.92700000 -1279.51000000
-69.01090000 -95.93360000 -1294.40000000
-64.83030000 -88.42900000 -1296.10000000
-64.25410000 -79.19380000 -1302.67000000
-62.78710000 -70.74560000 -1310.36000000
-66.16310000 -80.71160000 -1323.06000000
-65.64340000 -94.70970000 -1317.05000000
-67.64450000 -108.14900000 -1313.83000000
-70.78510000 -118.06700000 -1312.88000000
-57.10790000 -67.85800000 -1330.00000000
-52.60780000 -60.02300000 -1339.31000000
-47.82350000 -58.36570000 -1349.80000000
-40.26060000 -59.37340000 -1357.59000000
-29.49090000 -53.29280000 -1357.28000000
17.91610000 -97.64650000 -1263.79000000
24.31510000 -102.15300000 -1255.68000000
28.32630000 -106.94300000 -1250.27000000
32.00510000 -113.23100000 -1251.80000000
37.50290000 -117.07500000 -1260.36000000
46.34940000 -130.33900000 -1293.38000000
46.15920000 -123.80400000 -1279.71000000
46.11620000 -117.02000000 -1267.92000000
43.10000000 -107.43200000 -1275.03000000
35.69390000 -95.78870000 -1288.55000000
32.58370000 -88.62730000 -1293.35000000
34.56580000 -80.08590000 -1298.46000000
34.96480000 -73.71860000 -1306.95000000
39.83340000 -88.34340000 -1318.04000000
37.86830000 -99.68100000 -1310.37000000
37.75580000 -109.42400000 -1307.13000000
41.32290000 -120.10400000 -1305.68000000
34.70310000 -73.42840000 -1325.95000000
30.20240000 -63.25740000 -1334.41000000
29.20560000 -59.64500000 -1345.58000000
21.73430000 -61.67160000 -1355.15000000
9.73773000 -55.27140000 -1357.83000000
'AKHV_015
-4.10565000 -72.98180000 1459.31000000
-4.89777000 -95.91950000 1462.08000000
-3.77345000 -128.83700000 1445.99000000
-66.31530000 -98.72150000 1465.91000000
-36.43980000 -79.70750000 1465.80000000
-19.90880000 -89.19100000 1458.44000000
-15.52800000 -80.27810000 1460.69000000
53.96770000 -99.92910000 1462.80000000
26.12840000 -83.17690000 1465.94000000
10.93470000 -88.70790000 1458.79000000
5.59678000 -78.61040000 1460.62000000
-26.31170000 -72.05220000 1446.43000000
-25.73790000 -58.09450000 1425.86000000
-22.65950000 -48.95060000 1408.88000000
-22.64850000 -43.50060000 1393.33000000
17.81890000 -73.18340000 1445.64000000
15.76940000 -58.00690000 1427.50000000
10.67760000 -48.03870000 1412.20000000
7.48482000 -39.69010000 1393.89000000
-5.24051000 -95.53370000 1421.64000000
-6.84263000 -74.62360000 1407.28000000
-6.84776000 -59.63800000 1399.14000000
-7.01866000 -48.80300000 1382.54000000
-8.23536000 -55.47050000 1359.70000000
-22.12740000 -92.12830000 1424.35000000
-21.26230000 -72.08710000 1409.88000000
-20.73500000 -57.67970000 1400.71000000
-22.57340000 -45.27090000 1388.10000000
-18.46230000 -51.73090000 1359.32000000
11.23650000 -92.65250000 1424.24000000
12.11120000 -72.43750000 1408.88000000
12.47570000 -58.10570000 1400.26000000
9.96376000 -47.00350000 1382.82000000
3.74551000 -50.82560000 1359.25000000
-68.78300000 -110.48900000 1416.98000000
-67.94430000 -95.03700000 1463.70000000
-64.66660000 -92.83920000 1445.85000000
-57.46220000 -63.11590000 1413.28000000
-52.12420000 -67.19310000 1404.19000000
58.25850000 -115.36300000 1416.37000000
56.92820000 -98.18330000 1459.25000000
57.35090000 -92.76120000 1443.07000000
44.13520000 -56.64510000 1417.53000000
44.52310000 -67.63450000 1406.47000000
-11.27710000 -95.92720000 1462.78000000
-18.63720000 -97.65420000 1462.71000000
-25.39770000 -103.99300000 1461.05000000
-27.32560000 -114.33800000 1456.18000000
-22.16470000 -122.65600000 1450.72000000
-12.74580000 -127.59800000 1446.97000000
6.37591000 -127.33100000 1446.21000000
15.79020000 -121.37800000 1449.23000000
21.61430000 -113.22900000 1454.30000000
18.76600000 -104.47400000 1459.70000000
11.79560000 -98.27780000 1462.14000000
3.07070000 -96.15260000 1462.35000000
-39.97750000 -71.72150000 1460.09000000
-46.65170000 -77.73720000 1470.14000000
-52.35940000 -81.88430000 1477.28000000
-58.18190000 -89.49310000 1475.00000000
-63.77470000 -95.37150000 1469.97000000
-70.22220000 -112.09900000 1430.86000000
-67.75290000 -108.28900000 1446.64000000
-68.26730000 -100.06700000 1461.40000000
-67.01070000 -93.70600000 1453.74000000
-58.11670000 -85.91220000 1440.97000000
-55.76630000 -77.42550000 1437.43000000
-53.72910000 -68.82950000 1431.06000000
-54.05450000 -63.75220000 1423.07000000
-57.09340000 -69.51860000 1409.57000000
-55.55930000 -81.76800000 1412.80000000
-60.66150000 -94.03980000 1414.16000000
-64.28880000 -102.74100000 1413.21000000
-49.51990000 -59.79870000 1402.60000000
-44.92170000 -52.96030000 1395.03000000
-39.88430000 -50.85290000 1385.95000000
-34.25980000 -50.42800000 1377.33000000
-25.82250000 -49.23130000 1372.01000000
29.99000000 -72.66490000 1458.78000000
35.86290000 -77.84580000 1467.49000000
39.74140000 -82.90610000 1474.10000000
45.02750000 -90.59970000 1472.56000000
51.63470000 -97.15180000 1466.52000000
62.64880000 -116.74400000 1427.87000000
59.66370000 -109.79900000 1444.30000000
56.03330000 -102.28700000 1458.29000000
57.97420000 -95.93570000 1451.80000000
51.45360000 -82.19820000 1437.34000000
46.93240000 -72.33110000 1433.67000000
42.97210000 -63.79860000 1431.38000000
42.47030000 -59.08920000 1425.11000000
47.75650000 -66.73440000 1411.21000000
46.28770000 -79.69930000 1412.62000000
48.10190000 -92.42350000 1414.23000000
52.62350000 -104.13400000 1414.29000000
39.72790000 -56.89640000 1404.26000000
32.81860000 -50.04320000 1397.56000000
27.88430000 -47.01780000 1387.32000000
21.41120000 -46.59250000 1377.72000000
12.58500000 -46.85180000 1370.81000000
'AKHV_Patient_1
12.56630000 -88.50530000 1469.96000000
12.14420000 -109.16300000 1468.49000000
10.98730000 -125.96900000 1445.09000000
-44.23560000 -107.07600000 1454.92000000
-13.64310000 -99.64050000 1470.79000000
-2.24718000 -102.39200000 1467.02000000
2.46265000 -97.01840000 1470.45000000
63.23160000 -114.44300000 1470.46000000
37.48490000 -103.87400000 1471.75000000
25.57150000 -102.65200000 1466.37000000
21.63330000 -96.56830000 1470.24000000
-6.62990000 -83.55020000 1459.79000000
1.21535000 -55.18490000 1445.47000000
2.21415000 -40.19160000 1427.35000000
4.07684000 -35.50430000 1410.43000000
33.87660000 -84.47970000 1459.60000000
29.55460000 -58.48610000 1445.66000000
30.03310000 -43.63710000 1424.63000000
24.40510000 -36.06740000 1408.73000000
13.95690000 -91.82930000 1436.61000000
14.03780000 -67.06850000 1427.46000000
14.68850000 -54.06960000 1413.98000000
14.88620000 -45.32410000 1398.68000000
13.23420000 -51.04340000 1380.80000000
-2.35668000 -88.55840000 1440.93000000
-0.00151141 -64.79930000 1430.10000000
2.38174000 -44.05240000 1426.50000000
4.38952000 -42.00620000 1400.15000000
5.46057000 -48.09890000 1380.65000000
27.41730000 -92.43630000 1439.43000000
26.04920000 -67.32850000 1429.35000000
26.26180000 -52.75240000 1416.76000000
25.20370000 -44.25250000 1399.96000000
20.28150000 -49.05120000 1381.21000000
-40.83100000 -105.59300000 1421.02000000
-43.38180000 -98.41810000 1457.83000000
-38.50810000 -87.28440000 1442.38000000
-30.67410000 -56.44660000 1425.89000000
-27.69920000 -65.08900000 1417.63000000
65.76340000 -110.43500000 1422.06000000
67.24250000 -108.71000000 1461.44000000
63.21860000 -95.38750000 1443.56000000
59.88040000 -65.37950000 1420.32000000
53.25340000 -71.78190000 1418.28000000
5.13263000 -108.92700000 1468.67000000
-2.59071000 -109.12200000 1467.53000000
-9.59266000 -111.73600000 1462.35000000
-11.28050000 -117.62900000 1454.76000000
-6.56653000 -122.71900000 1449.36000000
2.35987000 -125.35300000 1446.14000000
19.95030000 -126.35000000 1446.54000000
28.43270000 -125.49900000 1451.91000000
32.37810000 -120.73500000 1458.99000000
32.18060000 -114.29300000 1464.01000000
27.02750000 -110.65700000 1468.52000000
19.06810000 -109.56700000 1468.29000000
-17.56340000 -84.92760000 1467.54000000
-23.83670000 -91.71260000 1473.10000000
-29.78950000 -99.02850000 1476.25000000
-37.31430000 -104.80900000 1471.98000000
-42.41820000 -107.25400000 1463.62000000
-41.39620000 -109.53100000 1429.46000000
-42.91000000 -109.82600000 1441.40000000
-45.26190000 -105.46300000 1453.44000000
-39.22350000 -91.54680000 1449.88000000
-38.35790000 -79.71780000 1439.67000000
-34.69230000 -72.68370000 1438.84000000
-32.08380000 -64.13650000 1437.62000000
-31.34180000 -58.14740000 1434.23000000
-28.73070000 -65.60150000 1418.68000000
-30.04960000 -75.51850000 1421.08000000
-35.16310000 -86.74140000 1420.49000000
-38.19580000 -95.75580000 1420.55000000
-25.94390000 -53.79580000 1416.02000000
-19.67120000 -46.46470000 1410.56000000
-14.24440000 -44.17010000 1401.20000000
-8.16511000 -42.90200000 1392.44000000
-0.73760900 -43.95570000 1387.71000000
42.56160000 -88.84720000 1467.93000000
49.49970000 -96.79670000 1473.51000000
54.45800000 -104.78500000 1478.60000000
58.64160000 -111.76600000 1477.73000000
62.57220000 -114.43600000 1473.18000000
66.26860000 -115.83600000 1432.11000000
65.07730000 -118.77900000 1447.98000000
67.43740000 -112.81900000 1460.25000000
62.40550000 -101.16100000 1454.44000000
62.26480000 -87.00290000 1440.18000000
60.46450000 -80.53390000 1437.78000000
60.14690000 -72.87350000 1434.39000000
61.75820000 -66.89870000 1431.13000000
55.81990000 -71.13020000 1418.79000000
55.15660000 -80.79880000 1420.45000000
59.26520000 -89.11760000 1421.68000000
62.31790000 -99.29950000 1421.76000000
52.76930000 -61.14890000 1414.84000000
49.07540000 -53.20280000 1408.23000000
44.33640000 -49.81340000 1398.59000000
36.09360000 -46.83690000 1392.89000000
28.18360000 -47.03360000 1388.08000000
'APAG_04
-2.24450000 -11.18100000 1195.59000000
-3.79592000 -15.54310000 1219.06000000
-5.86074000 -0.31456600 1243.79000000
51.72930000 -17.64880000 1224.12000000
23.78160000 -20.46610000 1216.06000000
11.33110000 -14.38060000 1216.27000000
8.41633000 -16.77280000 1210.74000000
-54.61620000 -15.21700000 1216.93000000
-32.19350000 -18.11950000 1211.78000000
-17.17080000 -10.74050000 1213.65000000
-15.90510000 -16.19020000 1208.25000000
20.82570000 -3.55866000 1204.33000000
16.97350000 13.77540000 1187.80000000
13.88520000 30.30590000 1177.27000000
15.41390000 41.96610000 1169.60000000
-24.27410000 -2.33979000 1200.96000000
-18.43970000 13.71980000 1184.62000000
-12.75840000 32.26470000 1174.39000000
-11.99200000 43.34100000 1166.50000000
-4.16714000 16.41010000 1218.36000000
-1.12078000 30.18950000 1198.00000000
0.27626400 40.62250000 1183.34000000
1.42746000 53.22610000 1172.85000000
1.71122000 66.97940000 1167.32000000
11.67550000 14.37350000 1217.85000000
12.96770000 27.88100000 1197.54000000
12.90520000 37.89920000 1183.51000000
14.21070000 50.39300000 1172.99000000
10.42350000 65.91200000 1166.05000000
-18.36970000 14.96810000 1214.68000000
-14.15820000 27.97350000 1195.60000000
-11.58880000 38.71400000 1181.08000000
-10.69070000 50.98710000 1170.44000000
-4.63439000 65.75180000 1166.02000000
52.22730000 22.02380000 1233.51000000
53.59920000 -10.75230000 1223.06000000
49.72460000 8.01561000 1212.86000000
46.30550000 28.35790000 1189.86000000
43.73140000 34.44540000 1198.42000000
-58.04390000 24.93320000 1223.54000000
-59.25090000 -7.24233000 1214.89000000
-56.75490000 8.35234000 1207.29000000
-44.17920000 27.67350000 1179.03000000
-45.56790000 35.57020000 1191.30000000
2.81584000 -16.57080000 1220.27000000
9.62925000 -16.85540000 1222.89000000
14.50710000 -13.75790000 1228.89000000
16.85340000 -9.38385000 1236.52000000
11.63500000 -5.37145000 1242.20000000
2.67244000 -1.58669000 1244.67000000
-13.54590000 -1.11904000 1242.93000000
-20.43720000 -4.12795000 1238.71000000
-23.45900000 -8.45102000 1231.85000000
-23.17790000 -12.42700000 1225.55000000
-18.44730000 -15.75150000 1221.25000000
-10.80430000 -15.69580000 1219.52000000
27.52620000 -14.75660000 1206.80000000
35.77230000 -23.44500000 1208.05000000
39.34720000 -29.66440000 1214.37000000
44.41920000 -26.80620000 1219.62000000
49.10000000 -20.89290000 1222.61000000
52.95720000 12.68620000 1235.87000000
52.96740000 0.92157200 1233.69000000
53.66700000 -10.26880000 1225.78000000
51.23850000 -0.21456400 1218.10000000
48.69750000 11.82180000 1208.90000000
47.85930000 13.69510000 1202.12000000
46.81150000 15.84600000 1194.42000000
45.49140000 21.73370000 1190.57000000
45.07440000 32.62630000 1198.55000000
44.37310000 30.30170000 1207.67000000
45.99730000 27.92770000 1218.01000000
48.15720000 27.03020000 1225.90000000
42.67030000 35.88510000 1188.71000000
38.81760000 42.79620000 1183.25000000
35.71270000 50.73910000 1180.04000000
28.98530000 56.13250000 1174.81000000
18.92910000 59.82090000 1169.27000000
-33.89440000 -11.64300000 1201.37000000
-40.22820000 -20.42860000 1202.62000000
-43.10580000 -24.68770000 1207.81000000
-48.43690000 -21.65530000 1212.75000000
-54.08370000 -15.66750000 1216.75000000
-59.35420000 16.18880000 1226.57000000
-60.15260000 2.91393000 1224.43000000
-59.45080000 -6.88444000 1217.00000000
-56.44310000 -0.44057100 1208.55000000
-54.33900000 13.11770000 1199.67000000
-49.95180000 15.16440000 1193.32000000
-48.30440000 18.31180000 1186.07000000
-45.46700000 22.12530000 1180.71000000
-46.33710000 35.37540000 1189.15000000
-47.60080000 30.84840000 1199.02000000
-50.52860000 29.46390000 1207.79000000
-54.23090000 29.85500000 1215.92000000
-42.03790000 36.92080000 1179.02000000
-37.16150000 43.65060000 1174.27000000
-32.11490000 52.47070000 1173.20000000
-25.49750000 60.16770000 1173.54000000
-14.37440000 61.21440000 1168.74000000
'IEMZ_B59
-0.53225800 -39.23890000 926.69200000
-2.77415000 -18.81970000 921.10900000
7.04266000 13.31270000 939.47600000
-47.54370000 -28.04990000 937.10300000
-26.65370000 -23.89910000 929.48900000
-13.50760000 -21.03340000 930.51900000
-11.89200000 -27.32080000 929.38100000
40.34330000 -29.26770000 902.44500000
22.56750000 -25.35490000 908.41300000
12.78430000 -21.76950000 918.95400000
9.89533000 -28.97960000 919.94200000
-20.27550000 -34.33670000 945.58000000
-4.25613000 -55.07710000 963.53500000
6.75947000 -67.76700000 987.53000000
10.93380000 -63.53490000 1007.14000000
22.85580000 -36.96140000 926.73800000
23.28070000 -58.86420000 955.02900000
31.71230000 -68.59780000 980.08800000
39.04650000 -67.81810000 997.87300000
13.28410000 -14.58410000 955.85100000
18.48250000 -39.14120000 971.71100000
24.66900000 -51.34970000 989.45500000
30.37320000 -51.11010000 1002.67000000
37.63870000 -44.24440000 1017.30000000
-6.40493000 -17.50920000 960.43600000
-0.26446100 -39.84800000 977.75800000
9.39859000 -52.57890000 993.52200000
15.11410000 -53.03550000 1010.44000000
26.45860000 -44.19830000 1023.92000000
26.77300000 -20.40640000 946.05300000
32.97400000 -45.19110000 965.98300000
34.14820000 -55.12140000 983.14000000
40.94360000 -57.03560000 998.36100000
47.89970000 -48.10170000 1012.19000000
-37.93820000 -9.29980000 977.03300000
-53.38640000 -29.33090000 946.06800000
-35.99400000 -30.72450000 967.33600000
-24.34680000 -57.84130000 992.20500000
-23.50770000 -41.80740000 995.19900000
61.51390000 -9.23454000 931.89700000
50.87760000 -29.72450000 905.13100000
54.37610000 -31.46820000 933.32800000
59.44800000 -60.70770000 956.83900000
60.74640000 -46.90040000 963.37500000
-9.31180000 -18.03470000 923.51400000
-15.96110000 -15.86630000 926.46800000
-21.87470000 -10.68130000 931.83400000
-23.13210000 -0.75256700 936.93200000
-16.26430000 7.92593000 940.38900000
-3.90502000 12.49080000 941.36200000
17.55710000 11.08760000 933.62300000
25.50020000 4.14052000 924.70000000
27.15940000 -5.18668000 917.18900000
22.99920000 -12.81220000 913.73700000
14.72000000 -17.55180000 914.52900000
5.66291000 -18.52020000 918.12700000
-29.27740000 -37.20130000 939.40200000
-36.15000000 -36.78000000 932.83200000
-41.72980000 -33.65650000 928.35000000
-45.04340000 -29.96720000 931.50000000
-47.17480000 -28.31300000 935.92900000
-45.85180000 -8.34621000 968.07200000
-51.17990000 -14.17180000 956.66000000
-53.98760000 -26.58120000 946.46300000
-43.60310000 -30.13480000 957.44500000
-32.15960000 -33.94510000 971.60700000
-28.90530000 -41.58660000 975.02100000
-26.23380000 -50.84410000 977.19700000
-23.74640000 -56.87170000 982.86300000
-24.51670000 -42.32800000 995.15400000
-27.32600000 -33.87930000 987.59900000
-30.78370000 -22.76400000 983.90400000
-34.04930000 -15.38900000 981.42000000
-18.01350000 -54.57680000 999.46000000
-8.05416000 -57.16240000 1006.32000000
1.92866000 -55.12550000 1014.75000000
8.60795000 -49.47040000 1021.06000000
17.09780000 -48.73350000 1021.46000000
28.58110000 -38.08830000 918.00400000
28.79350000 -35.15740000 908.34400000
30.35060000 -35.40400000 900.50000000
33.59730000 -33.18710000 898.24000000
37.61480000 -30.41290000 901.03500000
60.42610000 -10.70820000 923.30600000
56.07580000 -17.19660000 911.83000000
51.31470000 -28.69600000 904.92600000
50.71030000 -32.42620000 918.08000000
53.34240000 -39.43090000 940.30800000
52.43940000 -48.21480000 944.59700000
49.30810000 -56.13590000 947.75600000
51.42810000 -60.65460000 953.87400000
61.61720000 -48.44140000 962.45800000
60.86380000 -39.40750000 955.42800000
60.77500000 -27.62640000 949.55500000
62.19730000 -16.80040000 943.21000000
59.07120000 -57.79040000 968.83100000
56.09490000 -60.89920000 978.98300000
57.51510000 -58.33670000 989.47000000
57.32850000 -52.90410000 997.75500000
51.30940000 -51.29240000 1004.72000000
'AIMZ_B258
19.99560000 -26.74720000 1188.87000000
18.59750000 -12.59050000 1180.67000000
12.35120000 14.78050000 1191.93000000
-32.75520000 -13.37510000 1179.99000000
-4.35009000 -21.24690000 1178.70000000
5.03885000 -15.89230000 1182.94000000
10.66720000 -23.20890000 1182.34000000
63.11100000 4.35844000 1189.14000000
43.37720000 -13.79010000 1181.97000000
31.30020000 -11.54810000 1185.85000000
29.19100000 -17.65960000 1184.41000000
-0.05896440 -26.70980000 1194.36000000
4.39357000 -36.40410000 1220.08000000
5.83460000 -37.71520000 1238.30000000
4.67224000 -39.11370000 1252.19000000
37.80410000 -21.29210000 1197.11000000
31.76890000 -31.85230000 1221.69000000
27.66510000 -32.62570000 1240.46000000
26.90580000 -32.75690000 1253.04000000
14.59910000 -7.17645000 1211.53000000
15.35130000 -19.83310000 1225.54000000
14.21950000 -25.00390000 1243.55000000
12.64150000 -22.58820000 1258.24000000
10.81960000 -17.28960000 1269.49000000
0.43641400 -10.68590000 1208.27000000
5.08802000 -23.79550000 1225.37000000
4.34182000 -28.57820000 1242.12000000
2.39992000 -26.65770000 1257.82000000
4.45896000 -18.85680000 1269.45000000
29.57950000 -5.71487000 1212.87000000
25.51550000 -19.87130000 1228.29000000
25.14240000 -24.97360000 1243.96000000
26.31480000 -23.66680000 1257.79000000
16.17890000 -17.53010000 1270.90000000
-35.30060000 2.47785000 1203.32000000
-33.97170000 -16.10240000 1183.65000000
-28.23850000 -19.93240000 1197.16000000
-21.67790000 -30.00680000 1230.22000000
-21.93410000 -22.62570000 1228.87000000
60.61860000 14.61040000 1214.31000000
65.37580000 0.11697700 1195.10000000
55.62130000 -9.86351000 1211.78000000
50.50290000 -20.37120000 1238.02000000
50.65630000 -10.13520000 1235.92000000
11.74350000 -12.98020000 1180.10000000
4.27768000 -12.46150000 1179.11000000
-3.25488000 -7.61588000 1180.32000000
-7.48341000 0.61569900 1182.14000000
-4.36601000 7.42701000 1186.49000000
4.08896000 12.13760000 1189.90000000
21.13440000 15.05590000 1190.82000000
30.12200000 12.79420000 1188.47000000
34.60850000 6.45610000 1185.17000000
35.65660000 -1.07190000 1183.02000000
32.55350000 -7.68438000 1180.91000000
25.15720000 -10.11700000 1180.92000000
-7.46627000 -30.42680000 1184.58000000
-13.29930000 -29.46490000 1175.83000000
-17.59160000 -28.21920000 1167.14000000
-25.86780000 -22.64600000 1167.42000000
-31.76730000 -16.61670000 1172.48000000
-37.08750000 -0.68261800 1197.25000000
-35.24620000 -6.15052000 1190.67000000
-34.98770000 -13.25440000 1184.10000000
-31.19870000 -18.67670000 1191.59000000
-23.25160000 -22.68450000 1202.72000000
-19.31160000 -28.86670000 1206.47000000
-16.60420000 -34.30820000 1213.35000000
-17.17720000 -34.85940000 1222.42000000
-22.67420000 -22.47790000 1227.53000000
-20.40230000 -16.41060000 1219.77000000
-25.50400000 -7.93593000 1214.89000000
-30.38880000 -1.74455000 1211.39000000
-18.92080000 -29.80610000 1235.47000000
-14.37870000 -31.67850000 1243.86000000
-11.52840000 -28.57970000 1251.80000000
-7.86690000 -25.83340000 1259.08000000
-2.79571000 -23.02520000 1264.52000000
46.53650000 -22.24940000 1190.57000000
52.38430000 -19.01720000 1183.13000000
57.93940000 -15.93940000 1175.59000000
62.09000000 -5.04562000 1174.23000000
66.23580000 1.32773000 1181.09000000
61.90080000 14.10990000 1208.48000000
63.08160000 10.20400000 1200.35000000
64.89470000 4.50820000 1194.32000000
60.57810000 -4.30541000 1202.12000000
54.50840000 -14.55680000 1214.85000000
52.41160000 -19.81450000 1216.75000000
51.01520000 -23.09570000 1222.40000000
49.96250000 -23.59530000 1229.39000000
51.36560000 -10.94450000 1236.49000000
50.76200000 -6.40859000 1230.01000000
51.66510000 0.38786400 1225.67000000
54.22670000 8.59772000 1221.48000000
48.52280000 -19.25210000 1242.84000000
44.19250000 -21.55990000 1248.80000000
39.43690000 -20.82830000 1255.43000000
33.52720000 -19.59590000 1261.27000000
27.09550000 -18.65060000 1267.11000000
'DEAV_C021
2.21283000 -19.09420000 1232.39000000
5.45202000 -1.01713000 1210.74000000
1.70920000 30.22630000 1225.46000000
-43.78690000 8.17973000 1198.48000000
-21.56870000 -8.79195000 1206.63000000
-10.76360000 -2.71314000 1211.43000000
-9.09991000 -10.38400000 1216.59000000
58.59580000 13.12990000 1224.15000000
28.03780000 -2.08037000 1217.32000000
18.97420000 -0.93850800 1217.43000000
18.71660000 -8.18423000 1222.16000000
-18.28420000 -14.15990000 1225.99000000
-17.63950000 -20.89220000 1256.01000000
-20.97000000 -16.89170000 1278.06000000
-25.59900000 -11.16150000 1297.23000000
26.43260000 -11.89320000 1233.66000000
11.80890000 -19.89160000 1263.32000000
3.44444000 -17.75330000 1285.39000000
-3.90755000 -9.67467000 1303.72000000
-1.26108000 5.78867000 1245.38000000
-5.82331000 -3.06598000 1265.31000000
-10.48310000 -3.51763000 1283.37000000
-15.32540000 3.07847000 1300.92000000
-19.54190000 12.68920000 1313.76000000
-14.13510000 1.25605000 1239.97000000
-17.38260000 -5.55038000 1261.73000000
-22.97100000 -5.95240000 1279.97000000
-27.00990000 0.14274100 1297.48000000
-27.69640000 11.18740000 1312.99000000
10.31390000 5.77620000 1246.04000000
6.36428000 -5.29020000 1266.38000000
1.95927000 -5.40285000 1285.69000000
-3.90985000 2.01739000 1303.69000000
-12.27060000 11.49180000 1317.20000000
-46.85080000 28.08700000 1229.88000000
-45.32300000 2.08238000 1202.47000000
-40.60130000 0.33087200 1218.98000000
-43.52260000 -16.56280000 1253.39000000
-46.29260000 -2.29494000 1259.76000000
49.24420000 28.72460000 1249.42000000
58.85050000 6.36399000 1227.26000000
44.50990000 2.80227000 1239.11000000
35.64560000 -12.66360000 1272.85000000
36.64260000 1.32600000 1276.78000000
-2.84620000 -0.52299300 1209.62000000
-10.71800000 1.51496000 1208.49000000
-18.41590000 6.92921000 1210.72000000
-23.03110000 17.26940000 1213.18000000
-18.11670000 25.60220000 1217.78000000
-8.30661000 29.87400000 1222.89000000
12.54420000 30.67220000 1225.96000000
23.66650000 27.65020000 1222.85000000
29.44780000 19.31940000 1219.80000000
27.62040000 9.94981000 1217.23000000
21.41820000 3.28560000 1213.26000000
13.37880000 0.57617600 1212.14000000
-26.21240000 -15.31350000 1214.90000000
-30.27850000 -13.82020000 1204.17000000
-31.25860000 -9.51474000 1194.81000000
-35.54850000 -1.47757000 1192.28000000
-40.52610000 4.44564000 1195.04000000
-45.83580000 27.09390000 1219.27000000
-46.13160000 20.06310000 1208.88000000
-45.83120000 8.90010000 1200.70000000
-42.73580000 1.54474000 1211.82000000
-39.52130000 -2.83551000 1227.01000000
-37.49100000 -7.71955000 1233.50000000
-37.97360000 -13.98000000 1240.95000000
-40.17870000 -17.53380000 1247.26000000
-47.81270000 -3.64926000 1254.89000000
-42.49970000 3.55489000 1247.70000000
-42.43620000 13.90460000 1241.40000000
-43.95020000 22.09930000 1237.57000000
-46.00260000 -7.29618000 1267.08000000
-44.44670000 -6.71430000 1279.57000000
-43.31900000 -0.78448600 1290.43000000
-39.80150000 4.69366000 1298.85000000
-33.63510000 7.27420000 1305.51000000
35.09900000 -14.73270000 1227.24000000
43.64850000 -11.75020000 1220.72000000
46.92970000 -7.08403000 1211.55000000
53.30560000 2.12156000 1210.69000000
57.54710000 8.87458000 1218.55000000
53.77050000 26.17150000 1242.73000000
58.02250000 20.84600000 1232.84000000
60.02240000 13.01170000 1226.97000000
51.84350000 1.91048000 1231.74000000
40.44990000 -1.25699000 1247.17000000
37.19000000 -6.52849000 1253.21000000
35.30950000 -12.18410000 1259.64000000
34.76030000 -15.48850000 1266.52000000
37.30420000 -0.54511300 1275.92000000
36.97420000 6.52814000 1267.27000000
38.83930000 14.13120000 1260.85000000
42.82620000 22.41170000 1256.55000000
31.00900000 -5.93701000 1283.93000000
22.95240000 -4.74358000 1294.06000000
16.55100000 1.64548000 1304.05000000
8.82855000 8.58862000 1311.11000000
-2.33233000 8.94220000 1313.43000000
'DEAV_C155
-18.345	-15.7458	1223.04
-7.83821	5.66509	1212.59
3.05961	34.3601	1215.61
-61.4437	34.7169	1212.86
-38.9383	12.4536	1206.63
-24.3996	9.58714	1212.5
-27.5871	3.82292	1211.8
42.6283	-15.9815	1208.49
17.649	-11.5969	1211.06
4.48602	-2.74382	1215.86
2.9793	-9.55992	1214.67
-35.7205	3.31349	1227.69
-36.0968	-11.5234	1255.11
-35.1437	-12.7109	1276.81
-32.748	-11.1576	1297.69
9.03093	-15.8553	1230.74
-3.71234	-25.3627	1256.19
-7.07114	-26.0677	1278.65
-8.85735	-22.3997	1296.32
-6.31973	11.4483	1241.84
-12.7727	-4.08222	1265.77
-14.9982	-8.60057	1282.35
-14.9651	-8.03639	1299.9
-12.262	-4.39202	1317.25
-23.0579	16.9687	1241.36
-26.6604	1.99569	1263.58
-29.714	-4.08425	1279.86
-29.4108	-3.68179	1299.19
-23.1119	-0.687841	1318.86
6.69838	4.16603	1241.69
0.903834	-9.99141	1263.56
-3.42247	-14.8266	1281.43
-4.53587	-14.8196	1299.71
-3.06243	-9.11971	1316.3
-50.001	45.8875	1245.83
-62.4675	30.6509	1215.67
-58.1345	24.7858	1235.93
-57.4176	4.48882	1270.64
-53.5948	16.9643	1271.44
49.0079	8.0064	1242.04
46.8698	-11.0718	1221.74
37.6393	-12.6325	1243.81
20.2237	-27.7765	1277.12
27.4506	-16.6943	1274.97
-15.9752	9.41139	1210.46
-22.8976	13.5959	1207.85
-26.1917	22.0014	1208
-23.8987	31.0688	1209.12
-16.1579	35.42	1211.94
-5.75192	36.273	1214.42
12.2206	28.5091	1216.2
20.0037	20.5099	1214.36
21.8025	11.0078	1212.71
16.4888	4.52871	1212.29
8.4411	1.10761	1210.59
-0.281294	2.48125	1211.74
-45.4922	8.09363	1217.75
-53.1348	10.3193	1207.36
-57.553	14.5761	1198.21
-60.7226	24.1034	1199.79
-62.7901	30.7531	1205.55
-53.6978	47.6882	1235.12
-57.7837	43.0333	1225.73
-61.4545	35.4265	1216.13
-60.1296	27.5733	1226.82
-56.1769	20.2621	1241.56
-55.0001	13.7288	1246.96
-55.5698	6.44059	1253.36
-56.7004	2.44933	1260.6
-54.4121	17.4486	1269.74
-51.8638	24.1715	1261.62
-50.1804	32.095	1253.68
-49.6693	39.3941	1250.63
-52.847	10.4313	1279.71
-49.5839	7.67528	1288.19
-45.8483	10.7413	1296.85
-38.4399	9.08822	1303.98
-30.8111	2.21544	1310.29
17.8827	-18.1794	1223.41
24.9509	-20.1524	1214.58
28.2058	-22.1923	1205.34
36.2512	-19.9627	1203.94
42.6275	-15.9807	1208.49
51.5191	5.40688	1234.6
50.3683	-1.60575	1225.87
47.419	-10.4974	1221.42
43.3227	-12.3106	1232.15
31.9482	-17.2024	1249.75
26.2487	-22.9758	1253.34
21.5448	-26.8776	1260.5
19.9248	-29.5409	1268.78
27.2092	-18.0732	1275.3
30.4521	-10.7298	1266.18
36.0163	-3.75206	1258.71
42.6324	3.51701	1252.45
21.2018	-22.8445	1283.24
18.3075	-22.6298	1290.26
16.013	-18.1237	1297.44
14.5387	-13.8799	1304.83
3.69601	-13.0692	1309.49
'DEAV_C451
-11.05730000 -8.33191000 1212.29000000
-7.27190000 12.88830000 1204.04000000
-4.08642000 38.48810000 1205.92000000
-57.17960000 16.51440000 1193.70000000
-35.25510000 11.70680000 1198.49000000
-24.44980000 11.37070000 1204.39000000
-22.68520000 3.30378000 1205.74000000
43.30550000 -1.21762000 1212.62000000
18.33900000 1.44465000 1207.74000000
8.58621000 5.66537000 1209.19000000
2.37272000 -1.25341000 1207.81000000
-36.90390000 5.73739000 1220.73000000
-37.48900000 0.82733000 1246.39000000
-34.79470000 0.78576100 1269.23000000
-37.47290000 1.24594000 1285.85000000
10.15520000 -3.60388000 1228.93000000
-0.64286400 -6.09211000 1252.91000000
-8.54312000 -5.23094000 1273.22000000
-11.24490000 -4.98577000 1288.67000000
-8.62937000 24.78190000 1231.70000000
-15.33420000 14.95730000 1255.59000000
-19.48060000 9.91700000 1274.75000000
-23.20680000 8.95841000 1293.16000000
-26.16910000 15.05440000 1309.84000000
-26.90880000 23.48500000 1228.96000000
-32.09790000 15.45930000 1251.26000000
-35.63050000 10.75720000 1271.36000000
-37.48370000 8.71750000 1288.75000000
-32.63220000 14.22280000 1308.04000000
5.19524000 16.70770000 1234.26000000
-1.29291000 10.22570000 1258.14000000
-6.76458000 3.53793000 1275.49000000
-11.87150000 1.99031000 1293.84000000
-20.25740000 10.94500000 1310.25000000
-56.01720000 44.30710000 1222.45000000
-60.38930000 22.39780000 1200.66000000
-56.63680000 25.95790000 1216.26000000
-59.73830000 13.24540000 1250.07000000
-58.99780000 21.37850000 1250.95000000
41.78320000 25.31390000 1238.06000000
44.76370000 -0.27572300 1220.09000000
34.27350000 6.79460000 1236.23000000
20.85520000 -2.00004000 1269.97000000
20.93100000 3.70668000 1267.78000000
-14.56300000 14.39580000 1201.51000000
-21.86610000 16.78110000 1199.80000000
-27.15880000 22.51100000 1198.92000000
-26.97390000 30.69610000 1198.58000000
-21.29530000 37.06020000 1200.42000000
-12.41270000 40.29900000 1203.53000000
5.46155000 37.04060000 1206.62000000
12.87730000 29.93170000 1206.54000000
16.39320000 21.71930000 1206.20000000
14.63850000 15.58110000 1205.96000000
9.69750000 11.63050000 1204.74000000
1.36349000 11.44260000 1203.77000000
-42.13020000 5.27119000 1209.70000000
-44.70660000 5.47374000 1200.30000000
-48.07260000 6.01802000 1193.10000000
-53.50190000 10.13070000 1191.46000000
-56.32580000 15.34460000 1193.27000000
-56.31980000 41.71820000 1212.58000000
-57.84520000 35.49400000 1203.08000000
-60.27070000 23.87750000 1199.34000000
-58.54710000 24.42160000 1209.55000000
-55.41080000 21.42700000 1222.35000000
-53.92610000 16.84210000 1228.63000000
-56.04100000 12.70010000 1235.97000000
-56.73150000 11.03470000 1243.30000000
-59.52890000 21.52830000 1248.85000000
-55.62170000 28.86250000 1241.19000000
-53.59730000 35.21950000 1232.97000000
-54.24410000 40.51180000 1228.88000000
-58.33740000 13.95290000 1259.82000000
-54.83290000 10.78370000 1271.31000000
-53.28510000 12.80910000 1281.51000000
-48.26680000 14.08850000 1290.69000000
-39.86310000 11.71690000 1296.93000000
19.45550000 -7.12744000 1222.12000000
26.24980000 -8.70554000 1214.04000000
30.27710000 -10.24820000 1206.77000000
36.62480000 -7.06865000 1206.07000000
41.44670000 -3.30093000 1210.84000000
44.92370000 21.28880000 1231.20000000
46.13650000 12.09360000 1223.68000000
46.14870000 1.74023000 1218.93000000
40.22250000 2.69427000 1227.85000000
28.45910000 4.51540000 1242.54000000
24.66840000 -1.30765000 1247.53000000
22.19670000 -5.05128000 1254.80000000
20.05510000 -7.02702000 1262.33000000
22.52490000 2.33361000 1267.26000000
25.28010000 8.36795000 1258.24000000
30.26150000 15.25620000 1251.78000000
34.75290000 21.74250000 1245.73000000
16.36120000 -2.82825000 1275.11000000
9.54718000 -2.99569000 1282.97000000
5.13882000 -0.34819000 1291.29000000
-2.78871000 1.40688000 1297.57000000
-11.80120000 5.88664000 1302.18000000
'DEAV_C484
10.85290000 32.78840000 1208.61000000
8.37807000 48.28150000 1226.40000000
2.86798000 36.96170000 1260.39000000
-45.85150000 57.53510000 1220.99000000
-16.48440000 50.95000000 1216.52000000
-5.72874000 45.29300000 1219.09000000
-2.41330000 42.71270000 1214.45000000
64.01460000 51.43980000 1242.22000000
36.39800000 48.60420000 1227.79000000
21.44050000 44.18780000 1227.39000000
20.67240000 42.23890000 1221.94000000
-11.78560000 28.88770000 1212.80000000
-4.04731000 -6.98771000 1212.06000000
-1.86466000 -27.42470000 1213.93000000
-5.64483000 -41.77120000 1220.87000000
30.26520000 27.12400000 1221.90000000
21.97540000 -6.20898000 1213.87000000
19.22120000 -28.23910000 1220.01000000
17.12710000 -44.82100000 1230.16000000
6.86549000 16.30500000 1236.74000000
7.49077000 -8.46406000 1229.64000000
7.42266000 -29.37050000 1229.58000000
6.29312000 -44.59270000 1235.16000000
4.41432000 -58.70890000 1247.15000000
-9.01743000 17.28440000 1231.04000000
-8.09948000 -7.24846000 1223.90000000
-5.80130000 -24.48220000 1223.17000000
-5.82908000 -43.66210000 1229.44000000
-5.08436000 -61.06570000 1244.48000000
21.92840000 15.26810000 1236.30000000
23.19650000 -8.26885000 1230.82000000
20.42210000 -24.85320000 1228.54000000
16.75500000 -44.65580000 1233.60000000
13.75690000 -60.93000000 1246.54000000
-51.20660000 23.71430000 1254.77000000
-48.22200000 49.68200000 1225.73000000
-45.73560000 32.49280000 1225.22000000
-37.03250000 -6.51122000 1211.89000000
-32.17940000 -18.45120000 1222.22000000
58.17870000 21.29600000 1268.50000000
64.26280000 44.53740000 1243.55000000
61.82450000 26.13580000 1243.69000000
54.34740000 -9.04663000 1234.51000000
47.58290000 -18.63570000 1236.39000000
0.57715500 49.03300000 1224.50000000
-7.24750000 49.21340000 1223.55000000
-15.30730000 49.21650000 1229.92000000
-20.91820000 48.91510000 1239.89000000
-16.96370000 45.56080000 1250.57000000
-7.63954000 39.69280000 1257.74000000
14.46420000 38.44890000 1261.61000000
26.40710000 41.79140000 1259.29000000
32.33650000 44.78200000 1250.12000000
29.55240000 45.87930000 1240.48000000
23.98790000 47.62010000 1231.52000000
15.49190000 48.53400000 1228.55000000
-23.28040000 39.85710000 1207.29000000
-27.73470000 50.95040000 1206.39000000
-32.27320000 59.85680000 1209.66000000
-40.65980000 59.74570000 1216.45000000
-45.37970000 57.83020000 1219.71000000
-52.27790000 32.57470000 1248.23000000
-50.06620000 42.69490000 1239.45000000
-48.66110000 50.50880000 1227.17000000
-45.82300000 39.74360000 1224.22000000
-43.56220000 24.33510000 1221.34000000
-42.07510000 15.98500000 1216.44000000
-38.43800000 7.04704000 1211.01000000
-35.70930000 -1.01979000 1209.97000000
-38.99530000 -8.15402000 1220.00000000
-42.96180000 -0.81123900 1230.97000000
-44.68340000 7.97548000 1241.34000000
-46.80300000 14.20530000 1249.03000000
-30.84890000 -20.55280000 1221.57000000
-28.53540000 -31.45780000 1223.05000000
-25.63540000 -40.18350000 1230.07000000
-19.93600000 -47.49550000 1236.19000000
-11.45620000 -53.21120000 1238.95000000
44.55650000 36.19370000 1219.79000000
49.50490000 46.62980000 1220.77000000
52.11530000 54.83330000 1224.34000000
57.58160000 56.44040000 1232.31000000
63.06620000 53.80270000 1238.73000000
60.83490000 28.55350000 1264.15000000
62.43190000 39.43970000 1256.27000000
64.23770000 45.70240000 1246.07000000
62.85610000 35.94030000 1242.09000000
60.20080000 19.13240000 1238.70000000
58.14940000 13.35720000 1234.92000000
56.49010000 5.74507000 1229.63000000
54.88370000 -2.79652000 1228.31000000
53.98090000 -9.97076000 1237.81000000
54.16920000 -5.51133000 1244.91000000
52.44870000 2.32127000 1253.59000000
52.88110000 9.62295000 1263.04000000
46.47470000 -21.13550000 1233.93000000
43.16980000 -31.77150000 1232.12000000
36.26180000 -40.66800000 1234.03000000
27.92700000 -46.07460000 1236.04000000
19.44810000 -52.50060000 1240.09000000
'DEAV_C611
-4.16723000 -9.62167000 1205.66000000
-0.84074600 9.79979000 1199.07000000
5.746595859527588 41.00502395629883 1206.906860351563
-49.79020000 33.57040000 1192.18000000
-30.92380000 11.56230000 1192.30000000
-19.07270000 13.67220000 1198.01000000
-16.95270000 6.26140000 1202.25000000
53.13840000 11.57720000 1199.00000000
27.32570000 -0.18063500 1196.71000000
14.39990000 6.37000000 1202.39000000
11.94170000 -0.34092400 1202.80000000
-32.90360000 3.15493000 1211.28000000
-21.73990000 -9.11566000 1245.65000000
-22.36710000 -7.02828000 1267.31000000
-23.44230000 0.05456400 1283.61000000
21.14870000 -6.23748000 1216.54000000
5.47723000 -15.62660000 1245.65000000
3.77225000 -13.25700000 1268.84000000
5.60812000 -7.49399000 1290.71000000
-1.29347000 15.29080000 1228.90000000
-4.65162000 2.77091000 1249.46000000
-5.92467000 2.10330000 1270.41000000
-6.95921000 5.21094000 1289.58000000
-6.51749000 15.24930000 1309.99000000
-18.38030000 16.76100000 1229.53000000
-20.67020000 5.07234000 1249.00000000
-20.20950000 4.24445000 1268.52000000
-18.79620000 7.31455000 1288.83000000
-14.65970000 15.56490000 1309.01000000
12.96520000 9.09655000 1230.58000000
9.34320000 -2.78453000 1249.80000000
7.78193000 -2.41118000 1270.53000000
5.97148000 1.89006000 1291.88000000
1.08434000 11.50580000 1311.10000000
-46.74260000 45.68930000 1222.62000000
-52.85290000 24.96150000 1191.34000000
-49.79390000 23.69220000 1215.55000000
-48.90080000 -0.09285800 1246.87000000
-49.73870000 13.75770000 1252.01000000
51.02480000 23.18110000 1233.28000000
52.39380000 8.74716000 1204.52000000
47.17850000 5.13280000 1221.38000000
33.77880000 -13.25230000 1252.07000000
37.21510000 -3.91004000 1257.49000000
-9.33794000 13.11930000 1197.86000000
-17.51140000 17.48080000 1196.61000000
-21.92980000 25.15420000 1197.25000000
-21.61610000 35.00190000 1199.00000000
-14.07580000 39.72460000 1202.28000000
-3.16171000 40.93910000 1205.57000000
15.85390000 38.15260000 1207.43000000
23.69430000 33.13200000 1205.25000000
25.63380000 25.48510000 1201.68000000
22.52940000 17.60320000 1200.34000000
16.14390000 12.21500000 1198.81000000
7.65525000 10.36840000 1199.22000000
-36.82330000 4.36185000 1200.21000000
-40.17120000 8.14069000 1191.38000000
-44.16060000 13.05940000 1185.57000000
-47.99190000 21.09500000 1184.23000000
-50.22650000 28.05930000 1187.40000000
-48.39520000 44.74390000 1213.66000000
-49.20580000 40.44970000 1203.95000000
-51.54590000 32.47960000 1194.16000000
-49.88690000 26.17530000 1204.08000000
-49.09210000 18.34000000 1222.09000000
-48.87700000 10.65060000 1227.65000000
-48.16430000 1.30689000 1233.13000000
-49.14620000 -1.27775000 1241.22000000
-52.12970000 12.65220000 1247.90000000
-48.63930000 21.68210000 1242.10000000
-44.84930000 31.05820000 1235.05000000
-45.29260000 38.97990000 1230.83000000
-47.18340000 8.51601000 1259.77000000
-42.20500000 8.08421000 1271.42000000
-37.80470000 10.66080000 1282.96000000
-31.81570000 12.69520000 1293.65000000
-23.04460000 12.49230000 1300.81000000
28.50360000 -7.91239000 1207.24000000
32.86130000 -5.87907000 1197.09000000
38.39370000 -1.74103000 1191.91000000
45.25050000 5.49259000 1189.86000000
51.93600000 10.11040000 1194.43000000
53.41110000 24.35400000 1224.20000000
55.29320000 20.01630000 1212.22000000
53.93500000 12.79420000 1203.74000000
48.56980000 6.11017000 1212.55000000
40.95780000 0.14014300 1227.55000000
39.83830000 -6.90834000 1233.47000000
36.08340000 -12.24140000 1239.09000000
35.01540000 -14.93410000 1246.13000000
40.58840000 -6.46088000 1254.58000000
41.21770000 1.75591000 1247.83000000
43.41830000 9.64316000 1242.08000000
46.11350000 17.24880000 1238.19000000
31.91970000 -8.21243000 1264.52000000
27.14090000 -6.97747000 1276.18000000
23.67920000 -2.01540000 1287.63000000
19.12380000 2.71899000 1297.90000000
8.91813000 5.51268000 1302.67000000
'DEAV_C627
112.86800000 1.87323000 1227.26000000
97.16530000 13.98710000 1242.79000000
96.48710000 38.79840000 1258.40000000
118.71900000 -9.36403000 1273.71000000
107.24600000 -3.67911000 1257.64000000
106.30100000 5.65772000 1250.16000000
107.56200000 2.14397000 1244.29000000
85.49520000 32.40430000 1200.96000000
88.06380000 17.76720000 1219.10000000
95.37960000 17.70680000 1227.83000000
97.08850000 11.83760000 1225.78000000
124.36600000 0.67219800 1248.21000000
151.83700000 8.12107000 1230.09000000
172.69100000 16.12970000 1222.66000000
191.01400000 26.18650000 1220.96000000
108.73000000 20.48490000 1214.56000000
142.47100000 21.04220000 1210.11000000
163.36700000 27.83160000 1204.34000000
182.47900000 35.23570000 1202.44000000
122.22800000 32.95880000 1240.66000000
147.42200000 29.93700000 1228.21000000
169.39900000 35.01560000 1222.43000000
188.57400000 43.93760000 1219.10000000
200.69600000 56.08870000 1220.36000000
126.85300000 23.34320000 1251.19000000
153.46200000 22.42610000 1239.13000000
173.34600000 27.30010000 1229.79000000
191.39600000 34.43530000 1227.32000000
205.24100000 50.63310000 1225.73000000
116.30100000 35.38440000 1228.13000000
143.50000000 35.46500000 1217.43000000
165.10500000 36.70270000 1210.17000000
182.95800000 44.17190000 1206.95000000
198.83000000 57.56440000 1211.46000000
130.13200000 13.22140000 1290.01000000
121.78000000 -10.37660000 1278.91000000
137.18100000 -0.56932800 1272.51000000
174.42200000 6.78725000 1258.78000000
170.74100000 14.53120000 1263.27000000
94.48070000 62.94660000 1207.11000000
84.28550000 40.59140000 1197.70000000
104.79900000 47.06680000 1199.25000000
142.33700000 52.33470000 1189.97000000
141.59700000 55.92150000 1194.67000000
99.66390000 10.06220000 1247.57000000
101.33000000 7.25650000 1253.64000000
103.47500000 9.40508000 1261.30000000
104.28600000 13.86650000 1269.43000000
101.80000000 23.48760000 1270.35000000
99.61180000 33.19660000 1265.55000000
91.34110000 42.34770000 1249.56000000
85.53220000 40.63260000 1239.36000000
83.54360000 35.03490000 1231.03000000
86.93040000 27.70530000 1228.71000000
90.08940000 20.24370000 1229.34000000
93.42350000 16.20330000 1235.65000000
118.60600000 -4.89319000 1254.79000000
115.21200000 -12.36070000 1259.37000000
111.31700000 -15.75890000 1264.31000000
112.00600000 -16.52160000 1269.00000000
115.40500000 -13.99750000 1272.00000000
125.89600000 7.12656000 1289.34000000
121.81100000 -0.74634600 1286.26000000
121.38500000 -9.57936000 1279.93000000
129.52900000 -4.69726000 1275.65000000
143.25600000 0.37449800 1269.82000000
149.94500000 1.31706000 1264.81000000
158.68000000 0.90407900 1259.72000000
166.85000000 1.65169000 1255.59000000
169.55300000 11.98860000 1264.68000000
159.08900000 12.33170000 1271.84000000
148.24000000 13.97320000 1278.95000000
140.74300000 15.42970000 1284.67000000
181.11900000 13.59920000 1254.40000000
189.05700000 16.50170000 1244.65000000
195.44600000 24.68990000 1241.09000000
201.14100000 34.01360000 1238.81000000
201.22900000 39.89670000 1230.27000000
99.71730000 19.18580000 1212.03000000
90.54290000 17.74170000 1208.38000000
83.25230000 16.53960000 1205.20000000
79.58730000 20.44340000 1202.51000000
80.73750000 26.32610000 1201.99000000
89.50200000 58.56250000 1204.25000000
85.01870000 48.93710000 1200.99000000
84.98360000 39.72750000 1197.51000000
92.87060000 38.87060000 1197.79000000
112.90000000 46.33990000 1197.54000000
119.91700000 44.74050000 1195.16000000
127.51800000 43.24700000 1191.60000000
135.29500000 46.01610000 1189.56000000
140.17700000 55.89140000 1193.55000000
128.64900000 56.80040000 1199.66000000
118.59500000 59.53450000 1205.32000000
108.09200000 62.52060000 1208.38000000
152.15100000 53.54790000 1191.39000000
163.64400000 50.77750000 1191.38000000
173.49100000 52.01390000 1193.55000000
182.04200000 55.33560000 1196.83000000
189.84400000 52.67930000 1204.01000000
'APAG_E10
6.55621000 -17.32200000 1237.06000000
6.09588000 0.95046900 1243.11000000
6.93407000 27.12710000 1221.98000000
58.01230000 10.45760000 1245.41000000
30.07580000 -6.68910000 1246.20000000
21.06020000 -4.49791000 1240.34000000
18.13640000 -11.06780000 1242.80000000
-44.68350000 6.53570000 1245.98000000
-16.68760000 -4.98560000 1243.84000000
-7.76892000 -3.76797000 1239.54000000
-5.70820000 -10.28960000 1242.44000000
27.76140000 -18.08230000 1228.98000000
23.33280000 -30.36120000 1208.61000000
21.60800000 -37.75670000 1190.80000000
20.76030000 -40.72570000 1172.80000000
-12.85850000 -18.14080000 1227.37000000
-8.52618000 -30.64840000 1208.67000000
-4.39256000 -38.75530000 1189.70000000
-3.01959000 -41.85710000 1171.98000000
6.70596000 1.30425000 1208.60000000
7.24661000 -16.77180000 1192.36000000
7.81597000 -27.15780000 1181.86000000
7.99990000 -30.13940000 1168.38000000
8.78771000 -25.93310000 1151.34000000
23.89190000 -2.84457000 1211.19000000
24.91850000 -19.03140000 1196.61000000
23.22740000 -29.68290000 1184.33000000
20.96150000 -33.73460000 1169.82000000
17.74270000 -28.38380000 1152.03000000
-8.65991000 -2.79896000 1208.64000000
-7.97748000 -18.26230000 1194.10000000
-5.11151000 -28.17040000 1182.23000000
-3.69828000 -33.46370000 1169.38000000
0.41495700 -29.71240000 1151.39000000
56.07220000 19.90850000 1218.57000000
58.99160000 0.31824900 1248.83000000
55.08660000 -5.03588000 1230.39000000
50.14930000 -29.66160000 1200.87000000
49.40820000 -23.61350000 1193.52000000
-46.67180000 19.47250000 1212.23000000
-45.09020000 -1.16523000 1244.94000000
-42.47350000 -5.89364000 1226.03000000
-33.93080000 -33.22220000 1200.54000000
-33.10940000 -21.38460000 1192.34000000
13.91350000 1.94250000 1243.38000000
21.59130000 3.09930000 1243.01000000
29.65720000 7.48538000 1242.99000000
30.56070000 16.08150000 1235.79000000
25.88770000 22.87560000 1228.58000000
16.10100000 26.29450000 1224.06000000
-3.60412000 26.54840000 1222.08000000
-13.38530000 22.12230000 1226.19000000
-18.28380000 14.84920000 1232.31000000
-15.22130000 7.83746000 1237.06000000
-9.00211000 3.15932000 1241.63000000
-1.38000000 2.24999000 1242.62000000
34.22110000 -16.33210000 1241.93000000
42.68820000 -16.50740000 1251.61000000
48.14790000 -10.98400000 1260.54000000
55.45880000 -2.57846000 1259.80000000
57.22980000 5.63369000 1253.79000000
58.75890000 20.51790000 1227.58000000
59.72230000 16.28180000 1236.20000000
60.70880000 7.94990000 1244.71000000
55.70820000 -3.13215000 1238.63000000
51.77100000 -11.89730000 1225.34000000
46.98400000 -18.27750000 1221.91000000
44.24940000 -27.07150000 1216.56000000
46.06470000 -31.89150000 1209.00000000
51.44400000 -22.86250000 1197.63000000
50.90820000 -12.12710000 1202.37000000
50.29460000 0.79916700 1208.21000000
51.53640000 10.89110000 1211.80000000
45.47540000 -29.07880000 1190.63000000
41.54220000 -32.63440000 1181.31000000
37.04530000 -32.48440000 1172.44000000
31.77380000 -30.97810000 1164.78000000
24.05810000 -32.31310000 1160.87000000
-20.61500000 -17.42430000 1238.22000000
-27.53390000 -15.87720000 1246.98000000
-34.63010000 -13.11370000 1255.12000000
-41.19270000 -6.35028000 1257.66000000
-42.87810000 1.56364000 1252.61000000
-47.93630000 19.98790000 1220.36000000
-47.23730000 14.08190000 1232.66000000
-46.05490000 6.43604000 1243.15000000
-44.14810000 -3.27766000 1235.80000000
-37.61920000 -13.20730000 1220.74000000
-32.72060000 -20.46430000 1218.26000000
-30.91720000 -27.74720000 1213.83000000
-30.60120000 -32.66950000 1207.60000000
-36.48070000 -22.81410000 1196.84000000
-36.59360000 -11.46430000 1200.78000000
-36.66580000 -1.18678000 1206.89000000
-38.55880000 10.34750000 1208.39000000
-28.81310000 -30.30710000 1188.55000000
-25.83530000 -36.50940000 1178.44000000
-22.98930000 -38.86680000 1168.55000000
-16.48490000 -35.65350000 1162.84000000
-7.18612000 -33.92640000 1159.16000000
'IEMZ_G12
-0.41936000 -340.99900000 974.85200000
-0.23125900 -350.65000000 959.67200000
0.81437300 -379.23200000 948.58700000
52.33130000 -350.02900000 962.20600000
28.89120000 -342.70200000 962.80100000
15.85050000 -349.05100000 965.16300000
12.72350000 -344.16200000 969.85900000
-47.12730000 -347.21900000 960.94900000
-26.76410000 -344.74200000 960.47500000
-17.10090000 -349.08300000 962.64000000
-11.94950000 -344.14600000 969.13900000
21.57860000 -353.13200000 979.93800000
16.64900000 -357.31500000 1011.09000000
12.87090000 -365.40600000 1030.61000000
14.97280000 -377.11900000 1044.36000000
-20.28290000 -353.06200000 979.22000000
-15.03880000 -356.86100000 1009.25000000
-15.54180000 -365.07400000 1028.66000000
-13.66890000 -372.84600000 1042.88000000
0.12413400 -373.74400000 978.71400000
-0.51818200 -372.94900000 1009.68000000
-1.00203000 -377.27700000 1026.62000000
-1.24169000 -384.09100000 1040.66000000
-0.97192800 -396.88500000 1049.66000000
15.84030000 -372.31200000 978.14300000
12.49690000 -372.40700000 1010.90000000
10.85180000 -376.32100000 1027.39000000
10.07670000 -383.99400000 1041.35000000
7.90184000 -395.29600000 1051.79000000
-13.82850000 -371.84600000 978.55100000
-12.64400000 -373.26800000 1008.86000000
-11.45370000 -376.93200000 1026.58000000
-12.86460000 -382.63900000 1041.83000000
-10.11830000 -394.92300000 1049.82000000
57.58340000 -388.30800000 970.76600000
57.03880000 -352.22500000 963.09800000
54.42960000 -364.62500000 979.34900000
49.03740000 -373.89900000 1018.07000000
44.88980000 -383.11000000 1009.75000000
-57.03390000 -388.36900000 972.23500000
-56.85220000 -357.06300000 966.72300000
-51.16750000 -367.37600000 979.54800000
-49.87430000 -375.64700000 1015.80000000
-41.33990000 -384.28500000 1008.91000000
7.55486000 -350.17400000 958.54600000
15.64350000 -351.08400000 957.07000000
22.69040000 -355.45600000 954.08300000
25.58660000 -363.91000000 949.52800000
21.14600000 -372.53200000 947.63000000
11.02260000 -377.70400000 948.25500000
-8.63506000 -377.02200000 947.99000000
-17.71490000 -371.24200000 947.97200000
-22.49230000 -363.46300000 949.53000000
-20.62040000 -357.49200000 952.89500000
-15.69670000 -353.13000000 955.08800000
-8.17230000 -350.98400000 957.51700000
31.52270000 -342.90900000 974.84000000
35.70400000 -337.99400000 967.96800000
38.78470000 -335.24200000 962.55500000
44.22850000 -339.34200000 961.22900000
49.27360000 -346.55500000 962.02600000
61.19260000 -379.90700000 966.52400000
61.93880000 -368.29300000 963.65700000
58.46570000 -355.00600000 961.71100000
55.60170000 -358.70700000 972.52900000
51.36900000 -361.87900000 985.98200000
46.79220000 -364.06800000 993.47700000
46.54490000 -367.79300000 1002.39000000
47.63570000 -368.00800000 1011.14000000
46.44220000 -382.31000000 1009.16000000
44.73200000 -385.50400000 998.66700000
48.95460000 -386.84600000 986.60400000
53.50240000 -390.03100000 979.74700000
41.10360000 -380.35400000 1021.25000000
36.34630000 -381.79700000 1031.32000000
31.00660000 -384.33500000 1037.58000000
23.53290000 -387.28200000 1043.03000000
14.07230000 -388.79900000 1046.32000000
-31.25700000 -346.30800000 975.53800000
-37.53810000 -340.15000000 969.42600000
-41.43510000 -335.17600000 961.96700000
-44.51570000 -336.62900000 958.69900000
-45.69010000 -342.70800000 958.62200000
-58.71930000 -380.62400000 968.00900000
-57.98410000 -368.68200000 964.04400000
-56.95980000 -357.29000000 966.32900000
-54.93530000 -361.38400000 973.33800000
-50.19310000 -368.10100000 989.04500000
-47.13250000 -367.81200000 995.51600000
-45.21480000 -368.63600000 1003.24000000
-45.70440000 -370.58700000 1010.81000000
-44.25580000 -384.19800000 1010.55000000
-43.41340000 -384.85100000 998.83000000
-44.61510000 -385.52800000 988.89500000
-49.82160000 -389.10600000 981.47100000
-41.56850000 -380.75000000 1022.07000000
-39.56710000 -380.11700000 1032.74000000
-34.70540000 -384.36300000 1039.47000000
-27.66970000 -387.72300000 1041.84000000
-17.57370000 -388.44300000 1046.31000000
'IEMZ_H
1.25803000 -2.66290000 1233.69000000
-1.14925	-21.2649	1225.79
-1.62637	-37.242	1202.73
-56.15010000 -22.95250000 1230.83000000
-23.98730000 -18.98510000 1235.20000000
-16.85710000 -16.95330000 1230.00000000
-12.76390000 -11.44670000 1233.86000000
53.85970000 -21.41380000 1219.74000000
23.44000000 -18.86470000 1227.75000000
16.83910000 -17.10780000 1225.75000000
13.77030000 -12.03150000 1229.96000000
-21.86940000 -2.97462000 1226.63000000
-18.27400000 21.60760000 1214.48000000
-18.05880000 38.63950000 1200.86000000
-18.75130000 47.27040000 1189.82000000
19.35980000 0.50957900 1220.25000000
11.84340000 22.37610000 1210.79000000
8.04887000 36.73140000 1198.24000000
5.23084000 46.60630000 1186.65000000
-2.73879000 -8.37636000 1199.21000000
-3.94146000 17.07720000 1195.49000000
-6.06709000 31.75770000 1188.83000000
-7.31676000 43.00750000 1178.12000000
-10.01420000 47.78530000 1163.75000000
-17.55010000 -7.53585000 1204.39000000
-17.53700000 17.24780000 1198.85000000
-18.15140000 31.95050000 1192.86000000
-20.04560000 43.04730000 1181.07000000
-17.26120000 49.62480000 1166.10000000
11.49590000 -6.68684000 1200.73000000
8.28481000 18.76270000 1196.36000000
5.77759000 32.48770000 1190.73000000
3.91804000 44.75480000 1179.27000000
-3.35999000 50.39850000 1163.65000000
-55.69160000 -24.03350000 1198.83000000
-54.59910000 -14.86800000 1229.18000000
-51.06460000 -5.00834000 1214.92000000
-48.73320000 20.41150000 1201.31000000
-46.40260000 19.20690000 1193.13000000
46.71750000 -17.66660000 1185.37000000
53.85680000 -14.99770000 1213.34000000
47.75640000 -2.74251000 1204.41000000
40.51620000 24.29090000 1192.15000000
37.59370000 19.97430000 1184.88000000
-8.78181000 -22.04490000 1226.63000000
-15.73900000 -24.46050000 1228.14000000
-21.63860000 -28.25840000 1224.35000000
-25.03310000 -33.06950000 1217.16000000
-20.74920000 -36.54620000 1209.84000000
-11.43510000 -37.22610000 1204.21000000
6.36769000 -35.85080000 1203.79000000
13.43540000 -33.12670000 1208.27000000
17.84020000 -30.68130000 1215.19000000
18.55740000 -27.37280000 1220.59000000
15.36400000 -24.16620000 1224.59000000
7.89183000 -22.12520000 1225.06000000
-28.51750000 -7.83944000 1234.62000000
-35.45920000 -12.14290000 1243.13000000
-42.18830000 -16.98330000 1249.39000000
-48.66320000 -22.58330000 1245.37000000
-53.98280000 -22.77750000 1237.90000000
-58.65620000 -25.48560000 1206.45000000
-59.37940000 -24.24510000 1216.33000000
-58.35460000 -19.05140000 1226.20000000
-50.22100000 -9.38497000 1221.44000000
-49.83660000 0.63644400 1213.85000000
-48.83870000 7.25096000 1214.07000000
-47.82020000 14.95090000 1212.81000000
-47.61120000 20.45330000 1208.69000000
-49.23590000 16.45190000 1196.43000000
-49.49320000 6.01646000 1195.93000000
-48.34040000 -5.53274000 1195.01000000
-49.37280000 -14.65870000 1194.26000000
-45.18080000 26.36960000 1192.39000000
-42.61430000 34.78570000 1187.93000000
-39.53380000 38.63120000 1180.72000000
-32.84710000 42.18520000 1175.48000000
-24.12760000 46.03520000 1171.65000000
27.50390000 -4.81351000 1226.82000000
34.98000000 -10.41890000 1231.92000000
43.46770000 -14.15520000 1236.23000000
49.56470000 -21.94580000 1233.40000000
53.31520000 -21.81060000 1224.66000000
51.59560000 -20.04320000 1191.74000000
53.51890000 -20.69060000 1203.02000000
54.71630000 -16.96140000 1212.15000000
49.39050000 -9.35717000 1209.89000000
45.50890000 5.42203000 1203.38000000
43.64350000 13.03970000 1204.81000000
40.72420000 19.09000000 1204.75000000
40.09020000 23.27790000 1200.42000000
38.88510000 19.97840000 1186.58000000
39.46630000 10.96320000 1187.97000000
39.89260000 0.84079900 1187.40000000
41.26310000 -8.76584000 1186.55000000
34.45980000 28.77450000 1185.97000000
30.17800000 37.65320000 1183.48000000
23.84410000 41.63730000 1176.92000000
16.41130000 44.72450000 1171.38000000
6.02796000 47.83910000 1169.15000000
'AIMZ_7542
0.48410700 25.40410000 1181.23000000
-1.81578000 27.38610000 1203.57000000
-3.13446000 10.35360000 1228.86000000
-50.41790000 16.37670000 1199.64000000
-26.24640000 30.84630000 1195.24000000
-14.38750000 24.12880000 1198.47000000
-13.55590000 22.68280000 1190.54000000
46.65210000 19.06630000 1212.60000000
24.25750000 31.15690000 1202.65000000
15.04860000 24.39810000 1201.93000000
14.07550000 24.27670000 1194.22000000
-22.84940000 15.13630000 1184.53000000
-11.18790000 -8.73296000 1165.84000000
-6.62590000 -24.84510000 1153.04000000
-6.49970000 -36.47630000 1144.49000000
22.98150000 12.80920000 1190.59000000
17.40690000 -8.11681000 1171.08000000
17.49720000 -25.87880000 1156.39000000
18.23310000 -37.53610000 1147.47000000
-0.31990400 -7.30938000 1204.17000000
2.47621000 -21.80230000 1179.93000000
4.56716000 -36.22290000 1163.06000000
5.95926000 -50.52780000 1151.04000000
6.78550000 -67.71790000 1146.49000000
-15.53880000 -3.84371000 1200.31000000
-10.56570000 -19.76820000 1176.19000000
-8.27928000 -33.39500000 1159.47000000
-6.15413000 -47.03950000 1147.85000000
-4.02860000 -66.16980000 1143.52000000
12.93430000 -4.47836000 1203.44000000
15.26190000 -20.90140000 1180.50000000
16.71770000 -33.09790000 1163.16000000
17.05000000 -49.18360000 1150.79000000
16.28560000 -66.12970000 1145.37000000
-48.81250000 -16.07230000 1205.56000000
-50.61910000 14.87160000 1195.05000000
-41.92650000 -2.76956000 1186.12000000
-38.22110000 -25.91990000 1164.14000000
-36.49290000 -29.34770000 1170.49000000
47.13000000 -13.54830000 1218.80000000
48.46980000 12.58890000 1210.17000000
44.02610000 1.45585000 1203.26000000
43.61700000 -24.14790000 1174.39000000
39.85250000 -28.58630000 1180.84000000
-8.67249000 28.04220000 1203.23000000
-15.80610000 28.73890000 1203.48000000
-22.60130000 25.66220000 1208.65000000
-24.47400000 21.66910000 1218.03000000
-20.80880000 15.85130000 1224.87000000
-11.76170000 12.21850000 1228.02000000
5.45929000 12.02680000 1230.62000000
13.93800000 16.55720000 1228.15000000
18.84310000 21.71480000 1221.86000000
20.04320000 25.55800000 1214.24000000
15.60800000 28.79680000 1207.83000000
7.10744000 28.26380000 1205.09000000
-28.43480000 23.11430000 1186.28000000
-33.32010000 31.68260000 1188.82000000
-37.48150000 38.56100000 1191.64000000
-43.16720000 34.29940000 1196.69000000
-45.81450000 24.09620000 1199.74000000
-54.18880000 -8.35075000 1206.67000000
-54.14950000 1.60311000 1204.23000000
-52.95540000 12.44460000 1199.52000000
-45.29920000 5.51279000 1190.07000000
-39.49830000 -6.51132000 1182.41000000
-36.64160000 -8.36241000 1176.45000000
-33.04250000 -10.67700000 1169.38000000
-33.06580000 -16.79500000 1163.81000000
-36.97150000 -28.92080000 1170.85000000
-35.43220000 -20.39170000 1180.21000000
-42.56210000 -18.69340000 1189.22000000
-45.48110000 -19.65410000 1197.30000000
-33.24680000 -31.44910000 1159.94000000
-27.60840000 -37.07290000 1151.62000000
-24.49430000 -46.24330000 1148.46000000
-19.29980000 -54.24020000 1146.25000000
-10.00070000 -57.46450000 1145.06000000
28.10250000 21.56530000 1192.27000000
30.12110000 29.77320000 1197.49000000
35.03270000 37.46580000 1202.59000000
42.51860000 35.67020000 1208.34000000
45.16080000 25.33150000 1211.07000000
48.63870000 -6.52591000 1218.88000000
49.11140000 3.99766000 1215.88000000
49.30570000 12.61220000 1212.20000000
46.07390000 7.46558000 1206.51000000
41.87220000 -4.07834000 1195.94000000
40.07320000 -8.37049000 1188.94000000
39.50060000 -10.38800000 1180.48000000
39.71960000 -16.13720000 1174.73000000
41.36580000 -27.60940000 1180.33000000
35.94550000 -21.43680000 1190.06000000
38.08760000 -16.36600000 1199.64000000
42.14910000 -17.20970000 1209.13000000
40.13840000 -31.31310000 1169.08000000
36.85950000 -36.95800000 1158.88000000
35.18830000 -45.75470000 1152.78000000
29.60840000 -53.02360000 1151.12000000
21.84380000 -57.77630000 1147.43000000
'AIMZ_7546
3.066215991973877 -43.81195831298828 1199.962280273438
2.42965000 -21.34010000 1190.61000000
4.66288000 5.41669000 1201.22000000
-49.22630000 -16.67510000 1187.58000000
-26.08470000 -24.86410000 1187.10000000
-13.75880000 -26.11680000 1190.40000000
-12.69920000 -33.82650000 1194.52000000
55.75650000 -15.45930000 1194.65000000
32.42050000 -25.40960000 1189.50000000
19.46880000 -25.31550000 1192.11000000
18.56370000 -34.43010000 1195.32000000
-22.23910000 -34.37760000 1205.84000000
-15.24870000 -43.68950000 1232.67000000
-9.86115000 -49.28710000 1251.39000000
-9.87670000 -52.30570000 1266.25000000
26.44710000 -34.20000000 1207.56000000
20.42130000 -43.37460000 1232.74000000
15.42280000 -49.71830000 1252.93000000
15.69610000 -50.65140000 1266.38000000
2.95357000 -15.94500000 1222.66000000
2.38221000 -30.10630000 1243.45000000
2.88679000 -38.54600000 1258.80000000
3.07391000 -38.96200000 1273.38000000
3.47010000 -35.08680000 1289.75000000
-12.10640000 -18.48230000 1220.68000000
-11.13430000 -31.55670000 1241.93000000
-10.20430000 -40.37960000 1256.20000000
-9.63707000 -42.34250000 1273.43000000
-5.08233000 -38.05950000 1289.01000000
15.68510000 -19.56000000 1221.29000000
15.99640000 -32.34800000 1241.05000000
14.64400000 -40.34100000 1255.57000000
16.17300000 -40.93340000 1272.78000000
11.44750000 -37.99500000 1289.85000000
-45.37380000 4.95161000 1222.10000000
-49.33350000 -16.40730000 1194.55000000
-45.63470000 -19.63870000 1210.18000000
-40.48690000 -37.08310000 1246.60000000
-38.33460000 -29.80110000 1250.00000000
54.52530000 1.19996000 1223.99000000
56.17190000 -17.07780000 1199.00000000
53.94270000 -18.10700000 1211.85000000
46.12780000 -34.37060000 1250.90000000
45.05460000 -29.44240000 1249.76000000
-5.02848000 -20.85150000 1189.11000000
-12.19130000 -18.55640000 1188.25000000
-17.88760000 -12.80050000 1189.87000000
-19.18990000 -4.28717000 1192.36000000
-13.94630000 1.98098000 1196.35000000
-4.27002000 4.74412000 1199.43000000
13.35100000 5.20044000 1200.49000000
21.92340000 1.57511000 1198.60000000
26.27760000 -5.18051000 1195.37000000
24.58970000 -12.78830000 1193.57000000
19.71490000 -18.82120000 1190.87000000
11.33920000 -21.43640000 1189.83000000
-30.25430000 -33.86080000 1196.67000000
-34.32760000 -29.86840000 1188.63000000
-37.39670000 -27.03830000 1181.41000000
-43.62890000 -22.76210000 1182.52000000
-47.79360000 -18.09580000 1185.85000000
-48.92030000 2.40501000 1212.47000000
-49.60380000 -4.05962000 1202.37000000
-50.43670000 -13.62220000 1193.91000000
-46.61940000 -18.32690000 1203.14000000
-42.62450000 -23.22620000 1217.90000000
-39.70990000 -29.89850000 1223.92000000
-39.25700000 -37.59780000 1230.02000000
-39.17590000 -40.15730000 1238.39000000
-39.80980000 -29.23280000 1248.59000000
-39.40900000 -20.99020000 1239.66000000
-41.09650000 -10.71030000 1232.39000000
-43.26800000 -2.73906000 1228.75000000
-34.35570000 -35.94630000 1254.63000000
-28.98380000 -40.10770000 1262.13000000
-25.98160000 -39.29840000 1271.45000000
-20.74500000 -37.15590000 1279.18000000
-12.36990000 -38.86790000 1283.01000000
35.23140000 -33.28300000 1199.18000000
40.79760000 -31.82380000 1190.77000000
43.22020000 -28.08400000 1183.34000000
48.75040000 -22.17530000 1182.93000000
54.26970000 -18.65630000 1189.47000000
56.36730000 -0.19103000 1216.66000000
56.37830000 -6.15504000 1206.11000000
56.79240000 -13.91000000 1199.30000000
55.20340000 -18.23010000 1205.17000000
49.37370000 -25.42170000 1216.46000000
46.06310000 -28.99430000 1224.12000000
46.28050000 -36.69300000 1229.40000000
45.39620000 -39.99170000 1239.52000000
45.87980000 -29.44040000 1249.29000000
44.66000000 -23.21140000 1239.27000000
46.00520000 -13.82360000 1234.30000000
50.00960000 -5.33353000 1230.94000000
41.44040000 -36.28360000 1254.87000000
36.98550000 -38.82820000 1262.01000000
33.07250000 -37.87260000 1270.18000000
27.66720000 -36.79000000 1277.69000000
19.48100000 -38.37780000 1283.35000000
'AIMZ_7548
180.42100000 1.97285000 1159.06000000
186.58200000 23.26620000 1159.63000000
185.97600000 44.05230000 1176.85000000
149.43600000 47.01760000 1139.48000000
164.72700000 29.36320000 1145.60000000
174.44100000 24.41530000 1155.56000000
172.44300000 17.65630000 1154.21000000
234.67100000 17.99860000 1180.40000000
208.32100000 12.94060000 1171.22000000
198.19800000 16.93660000 1166.21000000
194.83300000 9.77561000 1166.05000000
159.63700000 16.52650000 1161.24000000
152.53400000 -2.28330000 1179.27000000
142.12000000 -9.14420000 1196.19000000
134.82900000 -9.53875000 1208.88000000
197.43200000 1.64235000 1178.26000000
177.10400000 -10.55260000 1189.31000000
163.93000000 -17.42070000 1206.31000000
156.05000000 -19.17150000 1221.47000000
173.99000000 19.86570000 1185.44000000
162.98200000 3.29979000 1196.33000000
152.82300000 -6.02324000 1206.98000000
145.15600000 -6.40272000 1222.35000000
141.09600000 -0.12981700 1235.57000000
163.34800000 23.80480000 1177.49000000
151.10500000 7.05850000 1189.68000000
144.20300000 -2.65024000 1199.22000000
137.63200000 -3.90754000 1213.57000000
133.66200000 2.55093000 1231.84000000
185.67800000 16.03000000 1189.58000000
174.52800000 -1.67732000 1200.98000000
163.37800000 -11.28750000 1209.74000000
155.68600000 -12.24710000 1225.26000000
147.51000000 -5.24775000 1239.58000000
140.05100000 58.86730000 1168.01000000
146.00100000 45.36670000 1141.64000000
137.81400000 38.71240000 1157.53000000
127.14400000 10.73380000 1179.42000000
131.11900000 17.25340000 1185.81000000
222.05900000 27.28550000 1208.36000000
234.62200000 18.05240000 1184.08000000
216.92900000 7.63672000 1198.43000000
198.72400000 -10.41840000 1210.12000000
191.26000000 -6.67909000 1215.46000000
182.10500000 26.21330000 1156.93000000
177.43500000 30.22220000 1155.33000000
173.40900000 36.72310000 1156.21000000
171.95500000 43.26000000 1160.25000000
175.10500000 46.50260000 1166.06000000
180.69800000 46.24570000 1172.40000000
192.49300000 41.43680000 1178.32000000
199.19100000 37.28450000 1177.58000000
202.47300000 31.84900000 1174.93000000
202.17000000 27.36940000 1170.69000000
199.37300000 23.88630000 1165.75000000
193.34100000 23.13500000 1161.73000000
159.23600000 22.51180000 1149.71000000
157.52700000 28.95110000 1140.74000000
158.86500000 35.81030000 1134.41000000
156.93300000 43.07820000 1134.20000000
152.59000000 46.16450000 1137.46000000
142.23800000 57.80210000 1160.94000000
145.76500000 53.34180000 1153.04000000
146.97100000 48.04920000 1142.36000000
141.77300000 40.02650000 1150.35000000
135.94500000 31.76990000 1160.39000000
135.72200000 23.63420000 1162.14000000
136.21900000 15.21300000 1167.63000000
132.51100000 11.28620000 1173.59000000
127.87200000 18.56420000 1180.85000000
131.95100000 28.94340000 1179.20000000
135.48100000 40.97810000 1177.71000000
137.44900000 49.86850000 1175.35000000
129.35400000 8.45390000 1189.61000000
125.86000000 3.36429000 1197.38000000
125.42000000 2.93432000 1206.72000000
127.01300000 3.40049000 1215.86000000
130.57000000 1.96038000 1223.99000000
207.30600000 4.16233000 1175.24000000
216.01600000 8.44171000 1171.65000000
223.65100000 13.65040000 1168.66000000
232.08300000 15.68360000 1169.04000000
235.07200000 18.35150000 1175.12000000
227.16000000 27.67700000 1202.45000000
230.58100000 24.92760000 1192.19000000
234.78500000 19.01970000 1184.26000000
226.55100000 11.26100000 1189.66000000
211.97700000 3.33147000 1200.73000000
207.43200000 -1.03247000 1201.70000000
203.59900000 -5.77066000 1203.30000000
200.39600000 -8.95293000 1206.65000000
198.64700000 -5.67331000 1212.94000000
202.16300000 2.43378000 1214.51000000
205.52400000 11.36080000 1211.73000000
211.74000000 20.09920000 1209.83000000
187.91800000 -11.86470000 1216.36000000
178.76200000 -16.32930000 1220.76000000
170.43600000 -15.47460000 1226.98000000
162.63300000 -13.42610000 1232.50000000
154.65000000 -11.06750000 1235.64000000
'AIMZ_7550
11.98020000 -35.05050000 1199.10000000
6.72893000 -16.85900000 1190.15000000
-4.21158000 7.04226000 1197.50000000
-36.62640000 -27.89900000 1176.84000000
-14.31920000 -27.87810000 1184.24000000
-6.54447000 -25.70240000 1190.17000000
-2.53654000 -30.89770000 1189.99000000
47.72640000 6.90823000 1194.80000000
29.78480000 -11.21190000 1193.40000000
20.89640000 -14.05320000 1193.77000000
22.60670000 -20.94200000 1194.97000000
-12.93900000 -37.98620000 1198.69000000
-6.04995000 -45.51720000 1225.49000000
-6.39600000 -47.01350000 1244.64000000
-10.13230000 -44.66850000 1258.39000000
33.03700000 -20.46000000 1207.59000000
19.77520000 -34.22070000 1230.75000000
13.35490000 -39.01780000 1249.80000000
9.21104000 -37.93200000 1262.01000000
1.65855000 -14.72850000 1216.27000000
1.31108000 -29.14540000 1236.18000000
-0.25113000 -33.75750000 1249.13000000
-3.54888000 -33.54770000 1262.19000000
-9.98277000 -26.61980000 1277.33000000
-10.42610000 -21.49480000 1213.52000000
-9.10226000 -34.44010000 1234.16000000
-9.06865000 -38.88130000 1247.49000000
-11.81710000 -37.41640000 1261.25000000
-15.43860000 -29.59170000 1275.96000000
13.41670000 -11.00140000 1219.39000000
12.08750000 -25.79470000 1237.65000000
10.22130000 -32.18090000 1250.28000000
6.41706000 -31.33130000 1265.59000000
-4.28931000 -25.85640000 1278.61000000
-52.77940000 -11.89080000 1201.71000000
-39.85680000 -29.01790000 1182.85000000
-41.08540000 -29.01540000 1196.54000000
-33.97060000 -44.54180000 1233.33000000
-35.57790000 -38.60760000 1233.25000000
36.68170000 22.49230000 1221.97000000
46.36400000 8.38792000 1201.59000000
43.98520000 6.46071000 1212.32000000
36.33230000 -18.56750000 1248.45000000
33.33540000 -12.08860000 1247.40000000
0.12237800 -18.36340000 1188.49000000
-6.46955000 -18.53310000 1186.80000000
-12.95270000 -15.67720000 1186.90000000
-16.86200000 -9.11501000 1187.85000000
-15.76150000 -2.31254000 1191.08000000
-10.64160000 3.66936000 1195.08000000
3.40634000 8.45485000 1197.56000000
11.89980000 8.39534000 1196.08000000
18.00890000 4.16607000 1194.68000000
20.02170000 -2.23157000 1193.93000000
18.25100000 -8.51319000 1191.75000000
13.24320000 -13.24950000 1191.17000000
-17.46910000 -38.54020000 1189.83000000
-21.17790000 -37.68430000 1181.71000000
-23.55010000 -35.49230000 1173.82000000
-28.73850000 -31.73780000 1171.71000000
-33.83150000 -29.15570000 1175.19000000
-50.57000000 -14.60920000 1194.88000000
-46.31320000 -19.48560000 1187.77000000
-41.47830000 -26.82640000 1182.07000000
-40.68920000 -28.73380000 1190.47000000
-38.90230000 -32.97140000 1204.76000000
-35.03740000 -37.16390000 1212.95000000
-31.26250000 -43.66700000 1220.04000000
-30.66310000 -46.44710000 1227.11000000
-36.66720000 -37.92680000 1231.67000000
-38.03560000 -31.10930000 1222.97000000
-43.56160000 -23.09100000 1214.47000000
-48.70370000 -17.65880000 1209.17000000
-31.00600000 -44.38520000 1238.90000000
-28.44410000 -45.02850000 1247.84000000
-28.34000000 -40.36920000 1255.63000000
-26.02680000 -36.22380000 1263.19000000
-20.03510000 -33.96810000 1269.37000000
38.11730000 -16.46490000 1201.85000000
42.30690000 -12.45490000 1196.49000000
46.06870000 -8.07091000 1191.17000000
47.45860000 -0.53170800 1188.32000000
48.07980000 4.11251000 1191.96000000
38.95920000 22.02740000 1214.91000000
42.21630000 16.87820000 1206.16000000
46.14900000 10.03420000 1201.04000000
45.03550000 8.18162000 1206.48000000
42.21370000 -0.02579370 1218.59000000
41.73150000 -5.02190000 1224.42000000
40.64910000 -13.30940000 1231.45000000
38.22460000 -18.57720000 1239.86000000
34.32500000 -11.39790000 1246.53000000
35.00290000 -1.84826000 1238.81000000
35.53080000 6.25313000 1231.80000000
36.89520000 14.43940000 1227.58000000
30.77290000 -20.91860000 1252.58000000
25.49180000 -24.44690000 1258.59000000
19.71490000 -23.27600000 1264.81000000
12.46290000 -22.27120000 1270.01000000
4.69642000 -25.22590000 1274.14000000
'AIMZ_7577
3.20536000 -27.35730000 1187.35000000
6.20566000 -10.79340000 1180.19000000
14.90180000 15.16590000 1189.58000000
-46.29110000 -1.28362000 1181.82000000
-20.53050000 -11.90040000 1183.28000000
-8.40129000 -10.89880000 1184.26000000
-6.31684000 -19.02980000 1184.43000000
57.13950000 -23.51140000 1167.48000000
30.66600000 -26.54670000 1173.91000000
21.88520000 -17.96740000 1179.99000000
14.45830000 -24.19680000 1181.89000000
-15.64980000 -17.92170000 1195.82000000
-9.04225000 -32.34380000 1221.28000000
-3.41256000 -33.47900000 1242.15000000
-0.94846600 -33.03140000 1256.34000000
26.54470000 -28.37190000 1192.56000000
20.63500000 -37.74060000 1219.20000000
20.51490000 -38.02470000 1238.66000000
21.83570000 -36.67440000 1252.67000000
12.69460000 -7.05543000 1208.33000000
11.82430000 -20.01100000 1226.37000000
11.62830000 -25.55970000 1242.62000000
13.57830000 -27.07470000 1259.37000000
16.82080000 -22.42520000 1274.67000000
-1.33637000 -7.09574000 1209.64000000
-2.38428000 -19.34940000 1227.24000000
-3.52829000 -25.13040000 1243.84000000
1.15873000 -25.93860000 1259.77000000
8.58275000 -22.92710000 1276.12000000
24.24670000 -13.12680000 1207.03000000
23.16210000 -24.48750000 1225.22000000
23.14510000 -29.40170000 1240.51000000
25.07970000 -31.09990000 1257.09000000
23.61230000 -26.09640000 1273.67000000
-37.97380000 14.15420000 1221.95000000
-47.25120000 -0.44046200 1188.94000000
-41.41500000 -1.26118000 1203.37000000
-34.28910000 -20.31280000 1234.70000000
-32.20190000 -10.37340000 1240.07000000
63.70210000 -5.99183000 1196.62000000
60.01070000 -22.92500000 1174.07000000
58.45880000 -22.57150000 1187.64000000
49.65410000 -38.34750000 1222.07000000
53.31230000 -32.00830000 1229.01000000
-0.29784900 -9.41714000 1180.44000000
-6.89478000 -6.57396000 1180.95000000
-10.02100000 -0.18765200 1182.45000000
-9.51599000 7.74329000 1185.14000000
-3.67424000 14.02290000 1187.83000000
6.27195000 16.20750000 1189.29000000
22.82340000 12.12120000 1187.44000000
29.44950000 5.93697000 1184.20000000
30.47920000 -2.27316000 1181.11000000
27.15200000 -8.61398000 1178.95000000
21.97400000 -12.56050000 1177.64000000
13.92990000 -13.01020000 1178.98000000
-26.62980000 -15.76780000 1189.86000000
-35.51520000 -13.34840000 1182.87000000
-42.50030000 -11.21810000 1177.50000000
-45.50850000 -5.88123000 1175.73000000
-45.93180000 -2.17387000 1179.87000000
-40.97020000 17.23720000 1210.16000000
-46.01690000 13.40410000 1197.93000000
-47.18580000 2.71871000 1188.86000000
-46.25040000 0.35480400 1198.14000000
-38.11220000 -7.24243000 1208.35000000
-35.33770000 -14.06980000 1213.28000000
-34.62360000 -21.57030000 1219.13000000
-33.34000000 -24.32100000 1227.65000000
-33.82420000 -10.44390000 1238.45000000
-33.85710000 -4.69222000 1229.62000000
-34.19600000 3.42848000 1224.11000000
-36.26140000 9.37976000 1224.24000000
-29.02670000 -16.18020000 1244.95000000
-21.88650000 -18.31960000 1251.86000000
-15.52850000 -15.72720000 1259.81000000
-9.82679000 -18.21460000 1267.29000000
-0.56929900 -22.90950000 1270.44000000
32.73920000 -31.17770000 1181.77000000
38.67570000 -31.71990000 1172.80000000
44.09540000 -30.43110000 1165.74000000
49.86490000 -26.05920000 1162.70000000
55.59950000 -23.86700000 1165.86000000
64.33630000 -7.02358000 1187.65000000
63.55360000 -13.51100000 1178.67000000
60.93600000 -21.19970000 1173.10000000
60.08970000 -23.31660000 1180.18000000
52.38190000 -27.53410000 1194.99000000
47.99080000 -31.18840000 1202.62000000
46.39790000 -37.44350000 1208.63000000
47.16700000 -41.15750000 1215.82000000
54.58540000 -33.34300000 1225.28000000
55.68620000 -25.61010000 1218.18000000
58.52960000 -18.02000000 1212.27000000
61.06240000 -10.77890000 1205.85000000
49.67250000 -34.51370000 1233.97000000
45.32390000 -33.81540000 1241.48000000
42.50830000 -30.03970000 1249.88000000
39.62640000 -28.92340000 1259.04000000
30.63150000 -28.94910000 1265.52000000
'DEAV_KK1
2.79728000 -10.54020000 1260.28000000
-0.92799700 0.22208900 1279.32000000
-2.636448383331299 27.67919731140137 1285.899169921875
48.70610000 0.60756900 1284.26000000
26.00030000 -6.66515000 1280.77000000
17.41820000 -2.80784000 1276.77000000
15.16300000 -6.45412000 1272.96000000
-46.69460000 -0.89102000 1269.32000000
-27.07620000 -6.60283000 1273.96000000
-16.20980000 -2.06359000 1272.27000000
-12.86090000 -7.16672000 1267.83000000
26.59730000 -1.39646000 1263.48000000
21.86200000 6.18461000 1228.27000000
21.68350000 24.49980000 1212.53000000
20.33430000 39.20620000 1203.68000000
-20.29190000 -2.21022000 1254.79000000
-5.75176000 6.25817000 1224.24000000
-1.84613000 23.39330000 1209.04000000
-1.18566000 37.39400000 1201.65000000
1.60048000 19.09910000 1257.92000000
6.06516000 20.23220000 1233.18000000
8.03740000 30.95090000 1218.72000000
8.96415000 48.33740000 1210.32000000
9.38495000 67.08310000 1205.54000000
19.74990000 15.65340000 1258.53000000
20.85270000 19.86600000 1234.51000000
20.22410000 27.99450000 1220.84000000
19.70490000 44.69600000 1209.66000000
19.07310000 65.48850000 1205.35000000
-12.84260000 17.29080000 1255.06000000
-6.53990000 17.92180000 1230.44000000
-2.57987000 26.75260000 1216.86000000
-2.74666000 43.87530000 1206.93000000
0.16629500 64.52190000 1202.56000000
53.02720000 32.05790000 1276.99000000
54.54990000 5.61928000 1281.31000000
50.57810000 12.80940000 1261.41000000
51.59280000 24.79320000 1227.71000000
47.47090000 35.85100000 1234.39000000
-49.64690000 29.41670000 1263.26000000
-52.44520000 4.35973000 1262.69000000
-42.24720000 12.24550000 1244.20000000
-34.57810000 24.65330000 1212.73000000
-33.66340000 33.11780000 1220.22000000
7.31692000 -0.52554100 1281.32000000
14.93720000 -0.09706500 1283.46000000
20.18020000 4.27839000 1286.30000000
21.46040000 12.24310000 1289.63000000
17.26070000 20.40480000 1289.99000000
7.72800000 25.67790000 1288.58000000
-12.66900000 26.37700000 1284.13000000
-21.64560000 20.59330000 1282.60000000
-25.59520000 12.70560000 1280.15000000
-22.94780000 5.94948000 1278.54000000
-17.73110000 0.64257300 1277.96000000
-9.47276000 -0.61633100 1278.24000000
31.48900000 -5.89902000 1270.99000000
35.38840000 -11.40340000 1276.59000000
38.49850000 -12.38520000 1284.11000000
41.73980000 -6.57476000 1287.72000000
46.31220000 -1.47813000 1285.81000000
54.54870000 25.40470000 1280.56000000
53.99850000 16.74880000 1283.83000000
54.41630000 6.33543000 1282.72000000
52.12660000 7.48264000 1269.50000000
49.59880000 14.45670000 1255.89000000
51.17890000 16.40060000 1248.60000000
50.41360000 17.06510000 1239.78000000
48.93370000 17.42900000 1232.39000000
49.82530000 34.26220000 1235.58000000
49.02710000 32.52310000 1246.13000000
47.60340000 33.17070000 1257.70000000
49.27580000 34.37310000 1266.37000000
48.38200000 37.32040000 1223.41000000
44.92300000 40.98440000 1214.91000000
40.76170000 48.77280000 1213.77000000
33.83600000 54.02100000 1211.61000000
25.05490000 55.96010000 1207.55000000
-25.96290000 -4.81134000 1260.19000000
-30.70550000 -8.86821000 1267.62000000
-35.08920000 -11.35410000 1273.75000000
-41.42990000 -9.35191000 1275.43000000
-45.77950000 -4.85512000 1272.13000000
-52.55050000 23.73890000 1265.92000000
-52.35450000 13.23490000 1267.45000000
-53.02120000 5.00615000 1263.86000000
-48.45190000 6.06858000 1253.85000000
-41.15980000 14.14070000 1236.88000000
-39.66700000 13.99020000 1229.41000000
-36.47140000 13.88470000 1222.06000000
-32.80820000 16.94130000 1216.01000000
-37.16370000 28.88190000 1219.00000000
-36.17000000 29.17270000 1230.57000000
-37.01870000 29.82950000 1242.13000000
-42.66770000 32.49810000 1251.66000000
-30.17680000 33.71080000 1211.93000000
-26.23980000 37.47290000 1206.85000000
-22.67240000 45.33640000 1205.58000000
-16.85870000 52.16290000 1204.56000000
-7.20281000 55.69550000 1203.83000000
'DEAV_KK2
18.69200000 -17.95010000 1244.58000000
16.87820000 2.81254000 1231.74000000
10.42370000 30.48320000 1237.35000000
-33.52630000 -5.17876000 1222.15000000
-8.49532000 -9.70714000 1227.44000000
2.25688000 -4.34385000 1232.64000000
3.22510000 -9.93783000 1233.27000000
66.70760000 13.38710000 1240.97000000
44.24250000 2.38736000 1237.56000000
31.65530000 2.65979000 1238.10000000
33.89880000 -3.56522000 1238.52000000
-7.78177000 -12.41980000 1244.19000000
-3.06435000 -20.28460000 1279.10000000
-4.26993000 -21.68450000 1299.77000000
-7.35522000 -21.14800000 1315.52000000
37.18230000 -2.88489000 1252.22000000
24.83830000 -15.45950000 1283.09000000
17.00100000 -17.99000000 1304.49000000
12.80500000 -17.92880000 1319.83000000
10.61220000 9.39157000 1260.83000000
7.37224000 -4.01349000 1285.64000000
4.10493000 -8.84768000 1305.11000000
0.11390100 -8.31013000 1322.74000000
-3.23233000 -0.23756200 1335.13000000
0.05277870 4.06038000 1258.25000000
-7.24323000 -7.38485000 1282.43000000
-8.09746000 -11.59540000 1303.18000000
-11.18690000 -10.77940000 1320.89000000
-10.40750000 -2.62673000 1334.48000000
23.07430000 8.48858000 1261.41000000
20.39750000 -3.10653000 1287.58000000
16.36750000 -7.81833000 1307.90000000
11.39740000 -8.59621000 1324.11000000
3.79139000 -1.30494000 1337.22000000
-43.21840000 18.63070000 1247.17000000
-37.50090000 -5.48742000 1226.91000000
-33.64700000 -4.58336000 1251.64000000
-36.65940000 -13.60160000 1283.16000000
-35.60540000 -8.38602000 1284.67000000
55.99890000 32.96500000 1270.08000000
67.09640000 15.35530000 1247.43000000
57.24240000 13.22080000 1265.88000000
47.64970000 0.67196600 1300.29000000
45.26230000 4.10497000 1302.29000000
9.65251000 0.82288100 1229.41000000
2.11442000 0.14443900 1227.86000000
-5.31849000 5.65970000 1227.93000000
-10.45880000 15.19250000 1228.41000000
-6.28971000 22.93570000 1230.96000000
1.66679000 28.77630000 1234.77000000
20.05350000 30.36610000 1238.17000000
30.40770000 27.39280000 1237.96000000
36.85460000 21.25630000 1236.17000000
35.52640000 13.66520000 1235.67000000
32.65150000 6.92221000 1233.52000000
25.21100000 3.79519000 1232.72000000
-15.25010000 -16.60090000 1236.22000000
-18.10040000 -17.03190000 1226.58000000
-19.80950000 -15.29330000 1217.36000000
-25.04380000 -10.22410000 1218.27000000
-30.90660000 -6.63848000 1220.87000000
-43.51780000 14.94370000 1239.22000000
-41.08880000 7.88123000 1231.54000000
-38.51970000 -2.64794000 1226.04000000
-35.56400000 -5.45367000 1240.45000000
-32.35920000 -7.79610000 1256.57000000
-30.90250000 -12.60920000 1261.59000000
-30.50470000 -18.58910000 1267.95000000
-32.29860000 -18.35070000 1276.10000000
-37.24320000 -8.88356000 1281.61000000
-37.20810000 -2.29147000 1272.99000000
-37.66250000 6.02966000 1263.97000000
-38.93370000 13.24130000 1257.60000000
-31.75160000 -13.25640000 1292.14000000
-26.98050000 -14.97130000 1303.83000000
-27.24370000 -12.01610000 1314.64000000
-26.31840000 -6.70099000 1323.27000000
-16.48330000 -7.06518000 1327.39000000
48.26830000 -3.90710000 1248.43000000
55.69420000 -3.25694000 1242.05000000
60.12770000 -2.48402000 1234.16000000
63.88770000 4.47932000 1232.81000000
66.43480000 10.47010000 1238.03000000
60.22260000 32.28170000 1261.67000000
64.39400000 26.32340000 1252.07000000
67.35370000 17.19960000 1246.53000000
62.90800000 14.84130000 1255.68000000
53.46380000 8.82809000 1273.30000000
51.29900000 3.48626000 1279.19000000
50.59380000 -2.71979000 1285.24000000
48.31740000 -4.91908000 1292.82000000
47.23740000 3.95451000 1300.14000000
48.35410000 11.22960000 1292.19000000
48.77340000 18.41010000 1283.84000000
51.85430000 26.37090000 1278.42000000
41.47550000 -3.47252000 1307.24000000
33.64690000 -7.05644000 1315.93000000
28.77920000 -6.87990000 1325.90000000
22.69160000 -2.69361000 1332.10000000
12.75550000 -4.02128000 1332.92000000
'DEAV_KKgw
-0.32961500 -19.86660000 1226.44000000
9.92025000 -1.41170000 1218.18000000
26.42020000 23.64930000 1226.84000000
-37.85390000 27.28500000 1218.87000000
-21.54880000 3.38243000 1216.75000000
-5.24324000 1.89189000 1221.44000000
-7.18185000 -4.36744000 1222.10000000
58.16320000 -26.78400000 1214.24000000
34.90380000 -28.61990000 1214.83000000
22.95880000 -13.43080000 1222.31000000
19.14840000 -17.68510000 1220.37000000
-13.74290000 -0.75707600 1230.99000000
-12.56800000 -15.35860000 1263.71000000
-11.80610000 -16.61620000 1284.29000000
-9.23953000 -14.21060000 1302.99000000
24.52400000 -21.78520000 1231.89000000
13.98620000 -30.42630000 1263.23000000
16.21060000 -30.38210000 1287.09000000
16.83820000 -26.17390000 1300.29000000
16.26390000 4.10309000 1249.09000000
10.97600000 -8.17995000 1271.97000000
9.18341000 -11.76400000 1287.52000000
11.69070000 -10.13280000 1306.47000000
16.16500000 -4.68023000 1320.61000000
-0.41273400 8.37032000 1248.47000000
-3.44811000 -3.06459000 1271.29000000
-2.66146000 -7.98673000 1286.56000000
-1.85606000 -6.64868000 1306.49000000
5.34308000 0.27680600 1321.50000000
27.79830000 -5.88708000 1248.74000000
20.87780000 -15.93470000 1270.83000000
18.07400000 -19.18000000 1286.30000000
20.31480000 -17.15700000 1304.45000000
25.05960000 -10.35310000 1319.29000000
-26.67000000 43.76590000 1248.08000000
-41.74480000 22.41330000 1223.58000000
-37.29390000 20.88840000 1235.18000000
-35.84830000 -2.52187000 1274.95000000
-31.43270000 8.47739000 1280.31000000
68.84770000 -1.33593000 1243.30000000
60.38120000 -27.45660000 1223.36000000
55.82640000 -28.61810000 1232.26000000
45.31320000 -38.24680000 1275.36000000
48.76670000 -30.52370000 1278.43000000
2.99331000 1.50875000 1217.42000000
-3.64772000 5.85036000 1217.11000000
-6.27652000 14.25420000 1217.59000000
-2.14287000 23.45290000 1219.54000000
6.23759000 28.51680000 1222.71000000
17.25880000 27.30220000 1225.62000000
33.98650000 18.75660000 1225.14000000
39.62680000 10.42360000 1222.06000000
40.14520000 0.51037400 1219.78000000
34.83900000 -6.27963000 1218.37000000
27.02020000 -8.23927000 1216.89000000
17.90120000 -5.60603000 1216.88000000
-26.42810000 -0.04972390 1223.73000000
-31.19730000 3.99223000 1215.39000000
-35.42960000 8.14463000 1209.64000000
-36.63670000 16.35910000 1210.41000000
-36.88910000 23.26050000 1214.80000000
-29.89290000 42.77540000 1238.85000000
-33.56060000 37.01920000 1229.58000000
-39.82250000 28.26790000 1223.27000000
-39.23000000 21.25300000 1230.16000000
-35.32920000 15.84180000 1243.00000000
-34.37170000 9.62507000 1250.82000000
-33.91070000 2.66620000 1259.37000000
-34.54910000 -3.01285000 1266.91000000
-33.67320000 9.36436000 1278.92000000
-28.91800000 18.00230000 1268.85000000
-25.66550000 28.39980000 1260.89000000
-24.57880000 36.39000000 1256.08000000
-31.33350000 1.98811000 1287.28000000
-25.80880000 -0.28750200 1296.16000000
-20.61440000 -0.03487760 1305.58000000
-12.15960000 -0.81296200 1311.70000000
-2.58397000 -2.01457000 1314.31000000
32.40990000 -30.75750000 1223.73000000
38.71850000 -34.47820000 1215.93000000
42.70110000 -35.61680000 1209.71000000
49.60290000 -32.81970000 1209.11000000
56.41570000 -29.39480000 1212.02000000
71.00210000 -5.62456000 1234.45000000
66.85460000 -14.97300000 1224.93000000
62.39710000 -24.94610000 1221.86000000
57.62800000 -28.74200000 1226.19000000
49.35510000 -30.97640000 1240.95000000
45.37520000 -34.45020000 1248.49000000
40.42170000 -37.62450000 1256.65000000
37.70680000 -40.16240000 1265.16000000
49.18470000 -32.16870000 1275.31000000
51.30850000 -23.63790000 1265.47000000
54.32620000 -14.86330000 1256.41000000
62.09600000 -7.85182000 1251.57000000
41.42360000 -35.63920000 1283.46000000
37.16510000 -35.17250000 1292.73000000
35.77630000 -30.07930000 1301.69000000
32.74470000 -22.74690000 1307.76000000
27.57690000 -16.53480000 1313.03000000
'DEAV_KKP_Fl
-7.95734000 -6.63807000 1248.65000000
-8.41871000 11.20760000 1235.28000000
-10.11440000 38.40660000 1240.06000000
-60.20220000 -0.42526900 1228.64000000
-32.43190000 3.66873000 1231.20000000
-22.43940000 5.17654000 1237.58000000
-18.84520000 -0.65863700 1236.75000000
44.88810000 3.87417000 1244.98000000
21.06480000 1.60282000 1238.70000000
5.91982000 7.79462000 1241.62000000
2.62357000 -0.94755700 1241.53000000
-28.03340000 -0.37952000 1251.22000000
-27.26130000 -8.22441000 1273.70000000
-29.65020000 -10.70030000 1290.15000000
-30.97540000 -10.32090000 1307.84000000
10.05720000 -0.12252000 1256.93000000
3.85871000 -4.97861000 1277.75000000
0.38186800 -7.94940000 1294.18000000
-2.64027000 -8.12053000 1312.24000000
-12.17720000 21.94200000 1262.89000000
-14.27440000 12.00670000 1282.94000000
-14.69630000 2.43718000 1300.79000000
-17.24650000 -1.51025000 1313.20000000
-19.94790000 2.10643000 1331.38000000
-27.86710000 17.19730000 1260.06000000
-28.64180000 7.49055000 1280.00000000
-25.86940000 0.24116200 1297.50000000
-29.80510000 -2.96714000 1309.93000000
-28.38040000 -0.84871100 1330.64000000
3.66393000 18.50340000 1264.49000000
-0.57810900 9.90350000 1282.96000000
-2.24270000 3.01611000 1299.84000000
-4.72323000 -1.70559000 1315.55000000
-12.31500000 0.64700500 1332.52000000
-70.85430000 22.38710000 1257.27000000
-64.01830000 0.53576900 1236.09000000
-63.16250000 3.91150000 1253.04000000
-60.00560000 -10.19140000 1276.91000000
-59.48920000 1.04520000 1281.80000000
45.70530000 29.08210000 1271.97000000
47.34800000 4.76768000 1253.65000000
39.87590000 7.38103000 1269.83000000
34.12380000 -1.46060000 1291.45000000
31.34920000 7.68248000 1294.12000000
-15.28100000 10.31230000 1234.00000000
-22.48580000 10.21210000 1232.53000000
-29.27910000 14.48480000 1231.81000000
-32.33400000 21.99330000 1233.90000000
-28.21070000 29.87770000 1236.96000000
-19.53240000 36.46200000 1238.73000000
-0.61947500 36.81750000 1241.78000000
8.63834000 31.10010000 1241.39000000
13.86140000 24.01090000 1239.09000000
12.41160000 17.63380000 1237.47000000
7.45223000 12.91700000 1236.86000000
-0.65217700 11.46230000 1235.86000000
-37.63060000 -7.90105000 1242.29000000
-41.49890000 -10.22520000 1232.46000000
-44.79040000 -7.76533000 1223.92000000
-53.46740000 -2.05267000 1226.43000000
-59.15530000 -0.74102500 1228.29000000
-71.15530000 19.34340000 1248.94000000
-69.17700000 13.22910000 1240.58000000
-65.31400000 2.77198000 1234.22000000
-61.46400000 0.76035500 1246.35000000
-62.63020000 1.61988000 1258.80000000
-61.21000000 -1.88876000 1263.74000000
-59.47210000 -8.06194000 1267.60000000
-58.60700000 -11.76700000 1271.64000000
-61.17320000 0.01029870 1279.34000000
-60.79200000 7.48651000 1273.20000000
-63.60610000 14.67470000 1266.78000000
-67.99130000 19.53250000 1264.18000000
-53.56510000 -3.28653000 1287.40000000
-50.16780000 -5.85543000 1296.93000000
-48.83660000 -3.23000000 1306.87000000
-43.60480000 0.68755700 1314.58000000
-34.70300000 -1.24347000 1320.54000000
20.61810000 -2.94272000 1249.57000000
28.22110000 -3.91541000 1242.84000000
32.52580000 -3.08801000 1236.70000000
37.66730000 2.38460000 1238.01000000
43.35970000 3.57074000 1243.94000000
48.62090000 26.17420000 1265.65000000
49.96850000 17.62340000 1257.29000000
48.96300000 6.85921000 1252.45000000
43.73560000 6.89156000 1260.09000000
37.19680000 3.75269000 1272.71000000
35.54520000 -0.21594800 1275.98000000
33.94390000 -3.95312000 1279.43000000
32.99250000 -5.26068000 1284.96000000
33.02930000 6.00595000 1293.16000000
32.80420000 12.62250000 1287.24000000
33.92200000 18.46940000 1282.03000000
38.17430000 25.18360000 1279.06000000
25.29580000 2.44946000 1297.78000000
19.10910000 -1.29740000 1305.47000000
14.82780000 -0.48186100 1315.21000000
7.95409000 2.00081000 1322.60000000
-2.98124000 0.36130100 1325.15000000
'APAG_L13
-4.61096000 32.04750000 1203.39000000
-4.27280000 45.75110000 1186.57000000
-2.99578000 44.35080000 1152.39000000
50.44090000 43.68680000 1195.70000000
25.69400000 45.08920000 1193.62000000
15.79490000 42.24950000 1188.66000000
12.65030000 43.18250000 1194.89000000
-59.70000000 43.05670000 1184.51000000
-35.07350000 43.66620000 1188.23000000
-22.63280000 40.81670000 1185.56000000
-21.59440000 42.27700000 1194.04000000
20.36120000 28.59890000 1191.48000000
10.96730000 -5.80701000 1199.05000000
7.69230000 -33.32640000 1198.85000000
6.61363000 -50.86960000 1193.44000000
-25.43830000 27.21740000 1189.23000000
-20.78950000 -4.87594000 1196.51000000
-18.30420000 -30.49180000 1197.64000000
-18.95190000 -49.33110000 1191.46000000
-1.77726000 16.09670000 1166.15000000
-3.77810000 -10.39920000 1177.05000000
-5.20904000 -34.24610000 1183.34000000
-5.07843000 -49.29850000 1182.22000000
-4.92463000 -69.09430000 1169.76000000
14.59510000 17.35410000 1175.32000000
12.44570000 -10.05710000 1182.23000000
10.80050000 -31.62740000 1187.84000000
8.19741000 -52.22040000 1184.17000000
5.28244000 -70.43690000 1173.37000000
-18.71790000 16.41910000 1172.75000000
-19.37430000 -9.59202000 1179.07000000
-19.85500000 -33.84980000 1185.05000000
-16.18380000 -49.98180000 1182.78000000
-13.75910000 -68.99810000 1170.87000000
57.16960000 16.58110000 1163.10000000
55.78050000 33.27200000 1190.10000000
50.65270000 11.72580000 1188.12000000
38.72000000 -20.65470000 1189.56000000
37.60730000 -19.59800000 1184.56000000
-53.78180000 17.88660000 1151.70000000
-60.43930000 34.58660000 1178.55000000
-57.25090000 23.66370000 1180.10000000
-45.45630000 -19.96720000 1186.87000000
-44.84190000 -18.20260000 1180.07000000
4.64213000 48.07830000 1185.83000000
12.26720000 49.79180000 1183.11000000
17.69500000 50.62220000 1177.70000000
20.73850000 49.96690000 1169.51000000
16.73680000 47.74680000 1160.82000000
7.10140000 45.78050000 1154.56000000
-12.81870000 44.46130000 1153.00000000
-22.68270000 44.81730000 1158.08000000
-28.76180000 45.16660000 1165.98000000
-27.00390000 46.37890000 1173.23000000
-21.77760000 47.00690000 1179.93000000
-13.90620000 45.81210000 1184.62000000
29.29310000 34.03630000 1198.84000000
36.05720000 39.83110000 1204.16000000
40.15500000 47.29380000 1203.29000000
45.97740000 47.55120000 1200.36000000
49.65780000 44.34350000 1196.67000000
59.56290000 23.78210000 1168.97000000
58.20430000 30.88570000 1177.66000000
56.60840000 34.23990000 1189.26000000
52.28260000 21.88130000 1191.00000000
46.74480000 7.43735000 1190.08000000
43.09750000 1.90548000 1192.82000000
38.53650000 -5.21776000 1196.27000000
36.16570000 -13.23830000 1196.31000000
39.14220000 -17.42470000 1185.32000000
43.70470000 -8.58279000 1180.14000000
48.57260000 1.39439000 1174.28000000
51.89390000 7.98010000 1167.93000000
34.53160000 -28.49520000 1189.36000000
29.33760000 -39.29650000 1189.62000000
28.77760000 -48.55300000 1187.92000000
21.25680000 -54.22730000 1184.45000000
11.74600000 -60.32480000 1179.60000000
-37.02720000 33.65560000 1191.56000000
-43.77180000 39.99090000 1195.30000000
-50.04880000 46.97040000 1196.04000000
-56.24250000 50.14440000 1192.71000000
-58.42310000 45.67600000 1187.80000000
-58.50370000 25.31430000 1156.44000000
-60.61790000 32.77640000 1167.44000000
-60.78130000 34.88690000 1177.79000000
-58.16690000 28.97600000 1179.77000000
-55.68780000 13.37170000 1181.36000000
-50.55430000 6.07363000 1185.84000000
-46.42080000 -2.36414000 1190.16000000
-44.81580000 -11.59380000 1191.41000000
-45.76710000 -17.54860000 1180.13000000
-48.99730000 -6.71741000 1173.73000000
-51.48960000 1.82246000 1165.01000000
-51.72740000 8.88813000 1157.21000000
-41.59390000 -27.40540000 1183.93000000
-37.28910000 -36.89700000 1182.52000000
-36.92720000 -46.45350000 1180.40000000
-30.81440000 -54.30150000 1176.94000000
-20.34180000 -59.76520000 1177.04000000
'APAG_L33
2.78612	25.8325	1216.31
7.63291	17.1617	1193.71
19.0444	-13.3614	1181.81
54.6605	40.3072	1191.64
31.8806	29.2603	1197.5
21.5733	22.1972	1199.69
18.8752	25.8337	1203.48
-44.2671	5.62623	1182.17
-21.0511	14.698	1191.42
-5.65563	13.1289	1197.44
-6.44531	16.7426	1200.29
27.3926	21.447	1218.13
18.4257	5.74426	1250.84
20.6951	-13.1094	1263.02
25.5145	-27.1919	1265.66
-12.2438	8.54691	1210.75
-9.14948	-3.3583	1248.28
-1.92747	-22.7271	1260.82
-0.00527191	-33.9558	1262.3
10.9021	-6.6503	1217.31
9.97262	-12.5781	1238.6
12.9429	-27.8168	1249.08
16.9517	-43.6681	1253.59
24.0993	-65.8831	1251.17
24.952	1.77792	1219.43
24.1686	-6.75693	1243.34
24.4038	-19.6409	1254.18
29.0901	-41.0908	1255.7
32.6762	-63.8538	1254.87
-1.96481	-8.3642	1215.64
-4.75281	-15.8946	1239.52
-0.849628	-25.7999	1249.8
5.89782	-48.079	1253.62
15.9409	-68.3167	1253.94
62.5339	-7.83916	1203.29
57.7271	35.3975	1196.36
54.4001	16.6225	1213.42
53.2262	-4.52629	1251.22
55.8144	-10.3055	1243.36
-31.9406	-30.5747	1190.3
-45.6326	4.5138	1188.67
-35.1463	-13.6827	1204.7
-31.4058	-25.8484	1245.83
-28.7517	-34.0709	1240.04
15.4526	18.6867	1194.81
23.3765	20.0281	1194
32.0552	17.765	1192.15
38.7082	10.276	1189.11
37.0643	-0.463598	1186.47
28.6046	-9.4124	1183.74
6.06291	-13.7661	1181.04
-6.35315	-10.3125	1179.63
-13.3784	-2.1806	1180.65
-12.8648	5.77346	1184.67
-6.84585	12.4375	1188.16
0.56091	14.8408	1192.65
35.7275	34.1025	1212.5
40.2277	40.1414	1204.91
45.1822	44.4511	1198.68
50.3354	43.9568	1193.86
54.2939	40.5894	1191.88
63.131	3.38327	1194.64
61.3593	17.9527	1190.84
59.2933	34.2092	1193.18
53.7343	24.7114	1205.83
54.469	14.4204	1221.65
52.4765	10.4054	1229.61
51.4738	5.3292	1238.63
50.4944	2.71901	1246.57
57.3811	-7.69792	1242.66
57.164	-4.61125	1232.11
59.1021	-7.46798	1220.93
62.1893	-10.2717	1213.35
52.5219	-14.8983	1251.54
47.6375	-23.2608	1255.38
45.6326	-35.1351	1255.72
43.4485	-47.0481	1255.86
39.2874	-54.8011	1256.27
-27.2883	12.6925	1207.3
-33.7587	16.7822	1198.81
-37.8019	20.9357	1191.79
-41.04	17.4444	1184.94
-43.45	10.0393	1181.75
-36.9169	-23.8771	1185
-40.4926	-10.3056	1182.09
-44.6462	1.87806	1183.52
-38.9332	-1.10396	1197.78
-34.4669	-11.2916	1215.76
-32.9292	-10.5328	1225.29
-32.2445	-13.8568	1234.71
-31.2216	-17.2291	1243.17
-31.061	-32.047	1239.68
-29.0017	-28.5334	1228.14
-30.5007	-31.3728	1215.51
-29.7435	-33.8423	1203.27
-26.3362	-36.7219	1246.16
-20.2635	-41.4904	1249.71
-13.2986	-50.3578	1250.01
-5.04794	-59.5335	1250.68
4.97441	-63.5297	1253.6
'APAG_L47
-8.63145000 22.00710000 1201.30000000
-5.92694000 38.60570000 1190.71000000
-4.17735000 42.68330000 1161.38000000
47.07140000 39.56860000 1198.31000000
20.16260000 38.04700000 1200.12000000
7.24818000 34.68030000 1193.14000000
3.40413000 32.91920000 1199.24000000
-57.65870000 41.34430000 1181.65000000
-35.45080000 38.56560000 1193.48000000
-21.31040000 33.79640000 1189.72000000
-20.23600000 32.53970000 1197.54000000
15.51560000 17.92630000 1197.61000000
8.99196000 -5.73180000 1198.44000000
5.04273000 -24.38540000 1195.17000000
5.47347000 -37.90300000 1193.56000000
-29.27030000 18.73060000 1192.06000000
-25.87490000 -4.99310000 1195.11000000
-21.80120000 -24.61540000 1191.72000000
-22.25160000 -38.21110000 1190.69000000
-6.30951000 13.30790000 1170.46000000
-6.96675000 -9.51706000 1176.99000000
-7.14092000 -27.29800000 1181.63000000
-7.75087000 -41.30610000 1182.40000000
-7.39130000 -58.17770000 1176.79000000
10.26940000 14.21420000 1175.26000000
7.87843000 -9.35361000 1181.63000000
5.39131000 -26.61060000 1185.38000000
5.15591000 -42.31210000 1185.24000000
1.35462000 -59.15630000 1180.46000000
-20.80940000 13.45470000 1172.11000000
-19.71490000 -8.46016000 1178.46000000
-19.41260000 -25.12790000 1183.36000000
-20.25290000 -41.32160000 1182.97000000
-14.88620000 -56.81290000 1178.05000000
52.63270000 15.10170000 1164.34000000
50.70860000 33.11660000 1193.70000000
46.55060000 14.20430000 1188.59000000
38.85420000 -17.87260000 1192.45000000
38.11520000 -16.55310000 1181.08000000
-57.47610000 13.96690000 1152.09000000
-61.71100000 34.82860000 1179.48000000
-60.09230000 16.90280000 1175.27000000
-52.38480000 -17.38950000 1183.89000000
-50.81620000 -14.87080000 1171.95000000
0.16373500 39.76930000 1191.33000000
7.17530000 40.92710000 1190.51000000
13.45890000 41.86750000 1185.34000000
16.33290000 43.42190000 1176.82000000
12.96400000 44.24440000 1168.51000000
4.50457000 43.73090000 1162.97000000
-11.93230000 43.44840000 1161.17000000
-19.41690000 43.60790000 1165.77000000
-24.27630000 43.09780000 1172.90000000
-24.80350000 41.92870000 1180.63000000
-21.34520000 41.22750000 1187.10000000
-13.72050000 39.18620000 1189.61000000
21.43600000 27.88930000 1204.18000000
30.45460000 34.31480000 1210.10000000
34.41530000 42.56090000 1210.00000000
40.17890000 43.16880000 1205.40000000
45.27640000 40.76360000 1200.26000000
53.04610000 23.82870000 1169.39000000
51.95870000 31.26650000 1179.04000000
51.05400000 34.56070000 1192.22000000
47.73130000 22.55650000 1191.12000000
44.37680000 8.76384000 1188.26000000
42.61830000 2.13207000 1191.71000000
40.03680000 -4.59037000 1196.38000000
38.09960000 -12.12810000 1196.45000000
39.38440000 -15.45640000 1182.29000000
40.35510000 -7.53154000 1176.37000000
43.92180000 0.84796200 1170.34000000
47.58390000 6.62601000 1165.94000000
35.54630000 -24.36120000 1187.69000000
31.01270000 -32.98080000 1186.64000000
27.03100000 -40.59340000 1183.43000000
19.68340000 -47.22640000 1182.68000000
9.69648000 -52.82340000 1182.54000000
-38.23450000 26.40290000 1196.44000000
-44.99160000 33.53560000 1200.16000000
-46.99790000 41.51990000 1198.52000000
-51.44900000 43.76650000 1191.77000000
-56.66180000 41.78180000 1183.78000000
-59.07250000 23.34900000 1155.17000000
-60.57040000 32.94940000 1165.45000000
-61.42890000 37.13790000 1177.12000000
-59.77360000 25.44020000 1179.89000000
-58.30680000 8.04856000 1178.56000000
-55.43990000 1.53112000 1182.89000000
-54.97160000 -5.33618000 1186.81000000
-53.06290000 -11.80110000 1187.95000000
-52.09870000 -15.27660000 1173.30000000
-51.48490000 -6.37399000 1168.62000000
-52.78510000 0.80797300 1162.83000000
-55.17190000 5.97747000 1156.05000000
-49.61040000 -23.26670000 1180.20000000
-45.60430000 -31.60990000 1180.72000000
-40.96130000 -39.09790000 1176.84000000
-34.81300000 -45.05200000 1172.56000000
-24.20020000 -50.64460000 1176.61000000
'APAG_M02
25.84200000 20.26110000 1221.06000000
24.61900000 15.74540000 1200.76000000
12.77090000 -11.41320000 1194.54000000
74.20630000 -7.78809000 1200.53000000
46.64510000 9.88101000 1208.36000000
38.22790000 10.37920000 1209.46000000
37.87950000 17.46750000 1213.75000000
-25.76120000 35.39470000 1198.41000000
0.61989200 28.10660000 1205.54000000
8.61427000 20.99600000 1207.38000000
14.43450000 25.91200000 1212.42000000
40.38070000 5.61432000 1225.03000000
28.47880000 -3.72364000 1249.86000000
21.74310000 -17.05760000 1261.31000000
18.54320000 -27.70310000 1267.28000000
2.99397000 19.75510000 1224.66000000
4.51843000 5.35862000 1248.35000000
1.32294000 -10.61560000 1260.72000000
-4.52242000 -20.91910000 1264.54000000
15.14450000 -4.48368000 1221.29000000
11.83220000 -11.05510000 1243.12000000
8.24282000 -21.08800000 1255.13000000
2.12362000 -34.86130000 1261.01000000
-3.43787000 -47.94080000 1263.41000000
27.96800000 -7.85605000 1222.62000000
23.60970000 -15.19600000 1244.19000000
19.29530000 -23.34370000 1257.03000000
13.39840000 -37.11830000 1262.77000000
2.76007000 -50.67670000 1264.80000000
3.97779000 0.51938700 1221.93000000
2.63512000 -5.97034000 1243.23000000
-0.64088800 -15.33530000 1255.84000000
-4.12212000 -29.60760000 1261.76000000
-8.17709000 -46.08710000 1264.19000000
59.93830000 -38.45450000 1204.79000000
73.31750000 -9.37941000 1204.95000000
68.13220000 -17.46200000 1218.41000000
54.32030000 -18.45040000 1251.00000000
50.96050000 -35.76570000 1246.28000000
-39.72350000 -5.52859000 1197.57000000
-30.22500000 29.02200000 1201.33000000
-31.65370000 16.69410000 1214.11000000
-22.73770000 10.42070000 1248.19000000
-32.69150000 -7.48205000 1238.50000000
31.24680000 12.84070000 1200.68000000
36.92590000 8.69642000 1200.91000000
40.65290000 1.57983000 1200.55000000
39.53050000 -6.91016000 1198.33000000
32.09370000 -11.71300000 1196.37000000
21.69810000 -13.06100000 1194.88000000
4.87856000 -6.79609000 1194.62000000
-1.46943000 1.08145000 1195.03000000
-2.25848000 9.86908000 1196.07000000
2.15414000 15.21990000 1198.23000000
8.26589000 18.95180000 1199.20000000
16.58060000 18.21210000 1200.27000000
52.32180000 7.42619000 1219.57000000
60.85340000 9.25511000 1212.66000000
67.55640000 10.00750000 1205.95000000
71.89470000 3.34169000 1200.66000000
73.80460000 -3.57857000 1199.41000000
65.43920000 -33.10930000 1200.85000000
68.84550000 -23.46680000 1199.17000000
73.42410000 -11.67530000 1201.10000000
68.82150000 -13.01130000 1212.49000000
66.41860000 -15.79970000 1226.54000000
63.64390000 -14.36830000 1234.40000000
58.66230000 -13.48840000 1242.98000000
55.28160000 -14.66140000 1248.78000000
54.51290000 -33.29200000 1244.84000000
51.72080000 -34.49820000 1233.81000000
50.42810000 -36.81560000 1221.39000000
53.01220000 -38.61810000 1213.33000000
47.44310000 -33.14820000 1253.71000000
40.52330000 -36.87440000 1258.92000000
34.86260000 -46.31050000 1258.19000000
24.33470000 -51.29950000 1260.27000000
13.24090000 -48.14280000 1263.16000000
-3.96503000 28.61150000 1219.31000000
-8.94057000 34.13740000 1211.59000000
-13.08430000 39.40290000 1206.69000000
-18.81400000 39.83320000 1200.65000000
-24.73440000 36.49620000 1198.44000000
-40.64590000 3.18655000 1194.66000000
-36.05570000 16.63920000 1194.05000000
-30.69090000 28.14890000 1199.62000000
-28.54950000 23.95020000 1208.54000000
-28.66220000 15.19560000 1224.84000000
-27.81790000 14.58040000 1234.49000000
-23.73430000 14.21280000 1240.83000000
-22.10750000 12.25170000 1246.21000000
-32.28740000 -2.99585000 1239.55000000
-30.47410000 -5.42338000 1229.42000000
-31.48900000 -7.94336000 1218.14000000
-34.54050000 -7.76386000 1207.98000000
-28.55190000 -5.85292000 1250.22000000
-26.44640000 -12.16600000 1255.00000000
-26.77300000 -22.34250000 1255.23000000
-22.64270000 -32.75710000 1257.35000000
-12.98350000 -37.02580000 1262.29000000
'APAG_M11
14.38910000 16.41520000 1219.89000000
17.58020000 9.80284000 1197.48000000
19.74180000 -9.44014000 1181.07000000
74.38550000 4.49780000 1210.90000000
44.56250000 14.90740000 1206.03000000
32.57190000 12.67520000 1204.70000000
28.07260000 15.90810000 1209.78000000
-36.14160000 9.01611000 1191.95000000
-8.59999000 15.01350000 1197.04000000
3.51451000 10.46380000 1200.88000000
5.09005000 15.61470000 1205.52000000
37.09640000 7.32722000 1220.81000000
22.29860000 -4.34346000 1247.66000000
16.52310000 -17.64290000 1266.05000000
12.41770000 -31.20330000 1277.55000000
-4.74863000 7.78652000 1214.76000000
-4.11479000 -1.15778000 1242.42000000
-6.51118000 -16.83520000 1260.77000000
-8.22177000 -29.40170000 1271.38000000
15.91680000 -13.12540000 1212.22000000
8.77219000 -20.21110000 1238.67000000
4.72150000 -30.51940000 1256.77000000
1.58577000 -41.63810000 1269.77000000
-1.21952000 -57.07990000 1272.08000000
30.00990000 -12.76360000 1217.56000000
23.93840000 -19.59040000 1244.28000000
17.33820000 -29.85920000 1260.56000000
15.32450000 -41.49920000 1272.15000000
7.59237000 -57.94220000 1275.37000000
1.25568000 -11.41550000 1211.37000000
-4.39007000 -17.97420000 1239.35000000
-5.80571000 -29.28050000 1255.60000000
-10.74500000 -37.38090000 1268.60000000
-9.44174000 -54.99910000 1271.67000000
70.47550000 -27.67980000 1210.49000000
72.46340000 2.88636000 1216.45000000
64.97760000 -9.27409000 1222.98000000
50.28490000 -19.16430000 1257.79000000
49.96070000 -26.90020000 1252.37000000
-36.35300000 -23.96270000 1192.85000000
-37.43080000 6.88890000 1197.49000000
-36.27830000 -5.35950000 1203.84000000
-33.93760000 -12.14600000 1243.26000000
-32.27870000 -20.84700000 1240.34000000
24.73660000 10.85780000 1197.82000000
32.16290000 10.94290000 1197.18000000
37.81100000 7.15973000 1194.13000000
39.77860000 1.48532000 1189.37000000
35.20160000 -3.83388000 1185.61000000
27.56670000 -8.06452000 1182.12000000
11.91640000 -8.39668000 1180.27000000
4.16450000 -4.66050000 1181.77000000
-0.53278400 0.65824700 1184.70000000
-0.11386300 5.45835000 1189.03000000
4.27426000 9.75022000 1192.40000000
11.05370000 10.21300000 1195.56000000
47.32030000 13.20950000 1222.19000000
53.81570000 18.15510000 1216.81000000
60.16470000 21.74440000 1211.43000000
69.23650000 17.83520000 1210.32000000
73.14610000 10.64470000 1210.65000000
73.81900000 -19.90220000 1207.85000000
75.76650000 -9.84499000 1208.38000000
75.75120000 0.53415800 1212.67000000
67.23020000 -3.48582000 1220.09000000
61.46860000 -12.26760000 1229.54000000
56.96640000 -14.73610000 1236.34000000
51.20820000 -17.40220000 1243.71000000
50.03140000 -16.85320000 1250.91000000
51.12170000 -25.33860000 1250.78000000
54.16240000 -29.15460000 1239.08000000
57.57600000 -31.31630000 1226.95000000
62.06750000 -32.04750000 1218.41000000
43.30430000 -26.37980000 1261.97000000
35.43500000 -30.45980000 1269.98000000
30.08250000 -38.63270000 1274.21000000
23.88290000 -47.30280000 1275.71000000
16.38440000 -52.40350000 1275.17000000
-15.07850000 13.20860000 1212.87000000
-18.90570000 19.15430000 1205.27000000
-23.25240000 22.66730000 1198.27000000
-30.39110000 21.24900000 1193.71000000
-35.51100000 14.93400000 1191.79000000
-37.73560000 -16.90860000 1189.82000000
-37.32420000 -5.63415000 1189.15000000
-37.69990000 4.44748000 1193.48000000
-34.59910000 0.04373400 1201.85000000
-32.57230000 -9.55195000 1214.73000000
-34.59740000 -9.79543000 1226.11000000
-35.08500000 -6.33979000 1234.65000000
-32.58830000 -7.54921000 1241.00000000
-34.16150000 -18.52030000 1238.96000000
-33.98440000 -21.68370000 1226.52000000
-31.80130000 -23.88560000 1214.26000000
-33.37870000 -25.87560000 1203.38000000
-31.01250000 -19.77920000 1248.76000000
-28.45380000 -26.92310000 1256.31000000
-26.48510000 -34.37750000 1261.73000000
-25.73800000 -42.21190000 1264.89000000
-16.62170000 -46.32560000 1268.95000000
'NHMV_NT2563
18.072367	-11.484467	1219.883301 
17.40420000 9.04432000 1203.08000000
6.09692000 35.54480000 1210.26000000
-31.66800000 -8.11118000 1188.51000000
-9.34800000 -2.17526000 1198.04000000
2.30728000 0.40808300 1204.18000000
6.51614000 -5.06372000 1203.73000000
69.32560000 31.60220000 1221.93000000
45.19110000 15.49860000 1212.66000000
34.76610000 12.61080000 1212.11000000
33.53870000 2.82835000 1212.90000000
-6.82800000 -8.20402000 1211.49000000
-5.96857000 -16.42060000 1247.11000000
-10.31050000 -14.55800000 1265.61000000
-14.70090000 -11.77510000 1280.22000000
38.33930000 6.41327000 1226.11000000
27.24190000 -6.80604000 1257.33000000
18.00570000 -6.95355000 1274.83000000
13.08760000 -5.62476000 1290.70000000
8.49964000 15.72710000 1232.90000000
3.55303000 6.63516000 1255.85000000
-0.28443100 2.75090000 1273.79000000
-5.09684000 1.36139000 1289.40000000
-9.67484000 4.67781000 1304.27000000
-6.40768000 8.62027000 1230.02000000
-9.63764000 -0.30850900 1251.51000000
-11.04630000 -3.00119000 1266.62000000
-15.73750000 -4.01220000 1283.43000000
-18.50400000 1.19826000 1301.13000000
22.17140000 16.62900000 1237.60000000
18.53300000 7.72252000 1259.41000000
13.78020000 1.91107000 1274.17000000
6.79512000 2.24263000 1289.96000000
-0.65080700 4.81884000 1306.33000000
-49.02660000 19.40690000 1216.41000000
-41.27050000 -5.15384000 1193.73000000
-40.16750000 -3.18576000 1216.09000000
-43.80960000 -11.32590000 1250.77000000
-42.52980000 -5.43889000 1250.15000000
54.41450000 48.58000000 1249.63000000
71.00180000 31.77430000 1226.59000000
59.44410000 27.64280000 1244.93000000
47.64430000 12.37660000 1277.81000000
44.26350000 16.17650000 1277.12000000
9.89931000 6.92758000 1201.66000000
2.18077000 6.69996000 1199.70000000
-5.68920000 9.72007000 1199.34000000
-10.86920000 15.85030000 1200.84000000
-9.01127000 24.44530000 1204.14000000
-2.11523000 31.75690000 1208.17000000
15.70140000 37.69530000 1212.00000000
25.91250000 35.37950000 1213.05000000
32.89700000 30.35800000 1211.42000000
35.45710000 23.88100000 1210.59000000
34.05450000 17.17320000 1208.50000000
26.22100000 12.47940000 1206.24000000
-14.52640000 -11.43150000 1204.23000000
-19.45580000 -12.81320000 1195.66000000
-22.89530000 -12.94640000 1187.44000000
-25.77200000 -9.27927000 1184.87000000
-29.92800000 -7.92986000 1187.19000000
-47.33390000 15.75160000 1206.52000000
-43.16360000 8.54105000 1197.05000000
-41.60190000 -3.80583000 1192.75000000
-40.68660000 -4.68609000 1205.94000000
-38.46910000 -5.28165000 1221.36000000
-38.73720000 -9.31576000 1227.37000000
-35.34160000 -15.45910000 1234.01000000
-38.42920000 -15.62010000 1242.82000000
-44.07890000 -5.47597000 1248.17000000
-41.38900000 1.33934000 1239.97000000
-43.05070000 9.81118000 1232.31000000
-45.67550000 16.44050000 1227.25000000
-40.67530000 -11.02310000 1258.82000000
-39.68420000 -12.08520000 1268.76000000
-39.25400000 -7.88490000 1277.75000000
-34.20290000 -3.21110000 1286.02000000
-23.34070000 -2.39680000 1291.52000000
48.52600000 8.70926000 1221.36000000
55.54040000 12.80430000 1215.74000000
59.88990000 17.92820000 1209.40000000
67.17200000 23.40140000 1211.81000000
69.70380000 29.36030000 1219.35000000
58.85080000 47.01910000 1242.46000000
63.06440000 42.38720000 1231.73000000
70.21540000 34.54270000 1226.24000000
65.71920000 28.42890000 1233.92000000
55.82790000 21.15590000 1250.63000000
55.69850000 16.65860000 1257.12000000
54.50590000 10.47630000 1263.93000000
50.69210000 8.45436000 1270.73000000
46.12170000 17.16490000 1277.04000000
47.60600000 24.20790000 1268.87000000
46.83680000 31.72500000 1261.20000000
48.49000000 40.78350000 1256.53000000
41.34780000 12.13710000 1283.66000000
36.96630000 10.22730000 1292.00000000
28.71620000 12.56900000 1298.73000000
20.02170000 10.35230000 1300.54000000
9.04239000 5.65648000 1301.41000000
'AIMZ_P024
7.75007000 20.52280000 1229.87000000
4.08099000 6.41193000 1203.76000000
-4.52561000 -26.41050000 1201.74000000
49.14950000 -1.54073000 1205.45000000
33.64380000 7.69504000 1203.90000000
20.08100000 5.66674000 1207.64000000
21.11900000 11.39370000 1211.45000000
-47.46370000 21.46180000 1206.75000000
-19.34250000 26.10230000 1202.57000000
-10.26090000 13.77020000 1206.96000000
-7.74808000 19.49520000 1210.11000000
31.53470000 6.02598000 1219.48000000
22.05700000 1.45478000 1251.65000000
22.07480000 -5.74706000 1265.75000000
17.95180000 -15.11080000 1279.79000000
-19.02790000 18.60590000 1219.63000000
-8.06374000 10.60720000 1253.07000000
-10.14900000 1.92247000 1269.70000000
-9.48850000 -7.51749000 1282.69000000
-1.95448000 -15.88400000 1225.40000000
0.04823630 -13.30820000 1248.82000000
0.04571390 -18.16000000 1266.59000000
-0.98965200 -25.57540000 1279.78000000
-3.27054000 -38.66330000 1287.14000000
15.80070000 -19.22370000 1225.03000000
14.85660000 -15.86420000 1247.20000000
14.29470000 -21.16310000 1265.07000000
12.03110000 -28.06850000 1279.69000000
10.65030000 -41.78700000 1287.98000000
-19.46970000 -7.23773000 1225.19000000
-12.91370000 -6.58458000 1248.98000000
-11.67000000 -11.75670000 1265.19000000
-12.89900000 -19.83600000 1281.47000000
-14.69840000 -35.64530000 1289.38000000
40.21390000 -37.22990000 1222.17000000
54.31310000 -8.11062000 1208.78000000
47.42910000 -23.76750000 1232.53000000
43.35740000 -23.25410000 1264.95000000
40.06980000 -33.36470000 1254.06000000
-50.48910000 -9.68481000 1224.54000000
-47.16350000 18.07730000 1215.11000000
-43.15910000 6.42728000 1234.98000000
-41.68950000 -0.96791200 1267.69000000
-42.77020000 -8.79795000 1254.11000000
12.83040000 5.56506000 1204.79000000
21.22170000 3.60686000 1203.88000000
27.71690000 -4.17469000 1201.65000000
25.26680000 -15.30050000 1201.09000000
18.13390000 -24.52420000 1200.29000000
5.97998000 -27.39860000 1201.57000000
-14.97810000 -20.98730000 1200.48000000
-23.55630000 -11.13890000 1198.68000000
-25.13500000 0.31000900 1198.02000000
-20.71360000 8.54829000 1199.35000000
-12.35610000 11.31310000 1201.18000000
-3.79778000 10.19140000 1203.33000000
37.99030000 9.28547000 1215.25000000
41.07330000 11.21610000 1209.06000000
43.91650000 9.00687000 1202.98000000
48.13290000 4.75319000 1201.26000000
49.85790000 1.20037000 1203.20000000
43.56980000 -31.46880000 1213.73000000
51.38050000 -22.21160000 1210.22000000
54.48710000 -8.39267000 1208.18000000
48.30640000 -15.23120000 1222.10000000
46.61390000 -22.98930000 1237.94000000
44.55750000 -19.86260000 1243.35000000
42.24540000 -14.80030000 1249.53000000
41.87020000 -16.70660000 1257.26000000
40.68480000 -33.08670000 1254.27000000
38.53780000 -34.72040000 1245.46000000
36.62920000 -37.15140000 1237.03000000
37.57710000 -38.62350000 1230.70000000
38.27340000 -30.70420000 1266.82000000
35.46890000 -30.11110000 1273.80000000
30.88420000 -35.46500000 1277.85000000
24.18390000 -38.46730000 1280.85000000
16.92050000 -39.10880000 1284.29000000
-21.95490000 27.44320000 1216.32000000
-25.25810000 31.47950000 1208.79000000
-29.15170000 34.32970000 1202.09000000
-37.43150000 32.26630000 1200.14000000
-43.78210000 25.72220000 1204.52000000
-49.56840000 -5.39074000 1218.56000000
-50.89020000 4.88575000 1212.92000000
-49.96400000 16.37930000 1212.17000000
-43.17090000 13.81890000 1223.33000000
-40.80480000 6.00694000 1240.21000000
-38.29820000 6.17270000 1245.86000000
-36.66520000 6.26363000 1253.69000000
-35.90290000 5.91586000 1261.80000000
-44.55450000 -7.26946000 1256.75000000
-44.26910000 -9.97954000 1248.00000000
-46.86490000 -12.85310000 1241.01000000
-49.62570000 -12.65390000 1233.58000000
-39.76910000 -6.74286000 1268.93000000
-33.95550000 -7.48526000 1275.60000000
-31.04000000 -14.63610000 1280.42000000
-28.13840000 -22.58310000 1284.50000000
-20.68380000 -28.34550000 1287.20000000
'AIMZ_P045
-5.74245000 -35.58130000 1219.83000000
2.37658000 -17.76650000 1211.98000000
15.35280000 12.82550000 1215.89000000
-50.30180000 -0.88705100 1208.64000000
-24.47710000 -12.62760000 1207.32000000
-12.28360000 -14.36080000 1213.31000000
-14.42310000 -20.67950000 1214.16000000
53.41560000 -37.48750000 1213.45000000
26.82940000 -33.41280000 1210.19000000
14.07600000 -23.99610000 1214.57000000
11.31550000 -30.50930000 1214.76000000
-22.90760000 -17.88110000 1228.04000000
-22.82260000 -29.02750000 1251.40000000
-22.87560000 -35.14600000 1268.14000000
-20.60710000 -35.24500000 1287.19000000
17.78460000 -32.70190000 1230.80000000
9.16804000 -43.37370000 1253.68000000
7.78377000 -46.14750000 1270.09000000
4.42918000 -43.43800000 1287.11000000
6.40662000 -5.19790000 1239.73000000
-1.05848000 -20.89270000 1262.99000000
-4.94795000 -28.86680000 1277.96000000
-5.13951000 -30.05160000 1290.70000000
-3.70510000 -26.06870000 1303.11000000
-10.43650000 -4.17708000 1238.73000000
-14.04040000 -16.41730000 1260.07000000
-17.90650000 -25.90900000 1274.60000000
-20.51480000 -26.05840000 1289.64000000
-10.64910000 -24.21200000 1301.90000000
16.77500000 -15.21490000 1239.69000000
10.87960000 -28.18380000 1259.68000000
6.92512000 -36.55150000 1277.44000000
8.58643000 -36.80350000 1289.96000000
2.10551000 -28.41930000 1303.21000000
-37.04350000 24.52860000 1238.85000000
-50.64060000 -2.11345000 1213.72000000
-39.30110000 0.61599700 1236.72000000
-46.02700000 -13.38080000 1268.55000000
-38.32130000 -3.34286000 1268.81000000
56.55990000 -11.95610000 1239.40000000
51.76820000 -38.92150000 1217.14000000
42.93200000 -32.20340000 1241.58000000
38.16500000 -44.50660000 1273.17000000
40.68520000 -32.43560000 1269.65000000
-4.70339000 -14.53150000 1210.97000000
-10.77540000 -10.61150000 1208.58000000
-14.11430000 -2.44177000 1208.06000000
-13.59690000 7.53426000 1208.61000000
-5.43129000 13.32030000 1211.70000000
5.82857000 15.08770000 1214.58000000
23.94790000 8.28999000 1216.02000000
30.38260000 -0.79955100 1212.36000000
31.71250000 -11.43230000 1210.69000000
27.55390000 -19.58860000 1211.39000000
18.85280000 -22.97880000 1211.01000000
10.21090000 -19.99430000 1211.80000000
-31.83320000 -18.19360000 1217.70000000
-38.35650000 -17.10060000 1207.61000000
-43.47640000 -15.95580000 1200.41000000
-47.04540000 -9.41825000 1200.37000000
-48.28870000 -4.87058000 1204.72000000
-42.09870000 21.90530000 1229.42000000
-47.94260000 14.09030000 1221.30000000
-52.03250000 2.53249000 1214.09000000
-44.94530000 0.79485000 1226.53000000
-40.41320000 -2.88180000 1241.38000000
-40.78050000 -6.52228000 1247.24000000
-42.00400000 -10.88940000 1253.48000000
-43.21240000 -13.62040000 1260.49000000
-40.35540000 -2.29198000 1268.07000000
-37.62430000 2.93149000 1258.98000000
-35.54760000 12.29080000 1252.86000000
-35.20770000 19.18340000 1247.59000000
-42.72430000 -12.12790000 1275.03000000
-39.45280000 -16.54320000 1281.78000000
-35.41770000 -15.05870000 1288.89000000
-28.67740000 -15.28390000 1294.67000000
-20.26880000 -20.53330000 1298.22000000
26.69430000 -40.35790000 1222.55000000
32.33320000 -40.36430000 1213.20000000
35.98080000 -43.54420000 1206.52000000
43.63650000 -41.56540000 1206.64000000
50.92830000 -38.89220000 1211.89000000
58.87210000 -16.52210000 1233.17000000
57.94290000 -26.03510000 1224.71000000
55.40980000 -35.91220000 1217.31000000
49.87920000 -35.12420000 1226.91000000
40.36340000 -35.78260000 1246.95000000
36.89220000 -39.35660000 1251.39000000
34.08720000 -42.40740000 1257.98000000
34.57440000 -44.49950000 1265.44000000
42.21000000 -34.71190000 1270.05000000
42.23220000 -27.80560000 1261.51000000
44.93800000 -21.45520000 1255.61000000
51.41030000 -15.88060000 1250.53000000
36.32720000 -39.67040000 1278.72000000
31.85990000 -41.32420000 1284.95000000
28.54850000 -38.38770000 1291.31000000
25.77600000 -32.63020000 1296.02000000
13.12470000 -32.32110000 1299.83000000
'AIMZ_P057
-10.13590000 -31.08540000 1204.07000000
-9.08312000 -9.26867000 1197.74000000
-7.58910000 19.61800000 1208.15000000
-59.19180000 1.58500000 1193.62000000
-37.18360000 -13.00040000 1194.28000000
-27.43580000 -11.42370000 1200.38000000
-26.72890000 -16.96430000 1201.43000000
43.53810000 -4.53869000 1203.20000000
19.32920000 -18.22300000 1197.14000000
8.18479000 -13.73950000 1203.32000000
6.63714000 -20.67090000 1203.40000000
-37.30800000 -17.88830000 1210.34000000
-29.64770000 -29.03200000 1239.51000000
-28.80180000 -29.36960000 1259.45000000
-29.59220000 -27.36110000 1275.84000000
15.83920000 -23.06990000 1213.51000000
2.58199000 -32.85120000 1241.49000000
-0.40014700 -32.24180000 1261.14000000
-3.42577000 -30.08430000 1277.88000000
-10.02310000 -3.95709000 1226.57000000
-12.63600000 -15.27020000 1247.73000000
-14.12540000 -19.65070000 1263.16000000
-15.63630000 -17.59360000 1282.09000000
-16.49830000 -8.81346000 1297.71000000
-26.28000000 -2.97252000 1225.77000000
-26.03040000 -14.07540000 1246.32000000
-26.05930000 -19.37220000 1261.84000000
-28.03620000 -17.63880000 1281.69000000
-23.73630000 -9.77731000 1297.19000000
4.44805000 -8.33964000 1226.78000000
1.36475000 -17.92110000 1248.01000000
-2.94350000 -21.76900000 1264.15000000
-4.04848000 -19.69880000 1284.48000000
-9.87038000 -11.18050000 1298.71000000
-59.20420000 21.41090000 1220.89000000
-62.44330000 -0.27660000 1198.63000000
-58.89780000 -4.83838000 1220.37000000
-56.35620000 -19.03810000 1247.06000000
-54.86910000 -9.27453000 1252.73000000
39.02830000 12.94860000 1228.07000000
42.13960000 -9.24084000 1208.67000000
37.71510000 -9.59759000 1224.00000000
31.34890000 -25.53020000 1255.04000000
30.47320000 -15.26310000 1254.85000000
-17.33310000 -7.91835000 1196.48000000
-24.27660000 -4.84275000 1196.34000000
-29.74810000 1.43760000 1197.47000000
-31.13930000 10.90360000 1199.55000000
-26.22720000 17.51620000 1203.15000000
-16.63080000 19.67840000 1206.25000000
2.00227000 18.45610000 1207.48000000
11.18230000 13.87150000 1204.73000000
16.38530000 6.75430000 1201.88000000
13.86600000 -0.99223500 1200.15000000
8.12889000 -6.74682000 1198.86000000
0.09425970 -9.26382000 1198.24000000
-41.61910000 -17.13770000 1201.03000000
-46.52870000 -14.95560000 1192.75000000
-50.62030000 -13.35140000 1186.65000000
-53.90780000 -6.97771000 1186.42000000
-58.24720000 -2.26360000 1190.45000000
-62.60980000 20.06490000 1212.23000000
-65.30440000 12.87040000 1204.45000000
-63.81920000 3.29438000 1197.27000000
-59.40070000 -4.05627000 1210.83000000
-57.68380000 -7.06977000 1225.48000000
-58.39260000 -12.58280000 1229.27000000
-57.22020000 -18.90510000 1233.99000000
-56.72100000 -19.74780000 1240.77000000
-57.04000000 -8.92683000 1250.61000000
-55.30570000 -1.58376000 1243.25000000
-53.99200000 8.15764000 1236.89000000
-54.69360000 15.77860000 1231.25000000
-52.92550000 -14.75820000 1259.10000000
-48.73380000 -17.55170000 1268.44000000
-44.76590000 -14.74680000 1277.78000000
-38.35850000 -12.13170000 1285.31000000
-30.78310000 -11.39000000 1290.75000000
21.42340000 -23.22210000 1206.79000000
26.98120000 -20.43090000 1199.50000000
32.67420000 -19.93710000 1193.61000000
38.35450000 -13.45690000 1192.92000000
42.16080000 -7.94732000 1198.67000000
43.00560000 11.20710000 1220.59000000
45.55140000 4.79210000 1211.44000000
45.73680000 -3.87685000 1206.19000000
38.36910000 -11.35660000 1214.66000000
33.37990000 -13.98100000 1231.73000000
33.93860000 -21.44490000 1234.83000000
32.85940000 -26.90590000 1240.63000000
30.70800000 -28.75300000 1247.56000000
33.11360000 -17.19860000 1254.04000000
31.59140000 -9.22915000 1246.78000000
30.37030000 -0.37550900 1243.04000000
33.15500000 8.69225000 1237.65000000
25.63320000 -22.25050000 1262.12000000
19.51720000 -23.67710000 1270.85000000
14.56770000 -21.33840000 1280.23000000
7.28078000 -17.67600000 1287.09000000
-1.38866000 -13.87010000 1292.58000000
'AIMZ_P098
-9.44635000 -51.85520000 1260.96000000
-10.84510000 -32.20250000 1245.26000000
-13.46730000 -4.93991000 1245.03000000
-64.75580000 -34.26750000 1244.50000000
-37.05120000 -44.25560000 1242.24000000
-27.26960000 -37.92650000 1246.64000000
-24.38370000 -44.25410000 1249.25000000
41.19360000 -19.57430000 1253.95000000
18.57370000 -37.29270000 1248.17000000
6.74272000 -33.46920000 1250.07000000
4.27509000 -40.95510000 1253.51000000
-35.94690000 -44.42560000 1260.48000000
-28.61330000 -49.90420000 1281.98000000
-24.50360000 -50.78630000 1298.85000000
-25.59190000 -50.94270000 1315.87000000
13.89660000 -38.43930000 1263.48000000
6.06100000 -45.80710000 1284.46000000
1.01022000 -46.62200000 1300.20000000
-0.52863000 -47.89640000 1315.53000000
-13.06360000 -21.52140000 1269.62000000
-13.00290000 -31.47990000 1289.82000000
-12.72800000 -38.36440000 1304.77000000
-13.54560000 -39.43610000 1324.33000000
-16.50460000 -33.32200000 1334.49000000
-27.03270000 -25.00170000 1268.26000000
-24.79440000 -35.33790000 1289.71000000
-23.22670000 -41.28680000 1304.74000000
-25.43210000 -43.76990000 1321.05000000
-24.18290000 -36.05550000 1334.90000000
-0.31535000 -20.63780000 1270.73000000
-3.60178000 -31.40270000 1290.57000000
-2.95373000 -38.33910000 1306.00000000
-2.93504000 -40.50920000 1323.27000000
-9.72245000 -34.08080000 1337.19000000
-66.59360000 -12.54430000 1270.35000000
-67.41400000 -37.38540000 1247.97000000
-63.14320000 -33.14040000 1267.87000000
-55.72420000 -44.84800000 1295.57000000
-51.93090000 -33.73520000 1297.82000000
34.16900000 0.97331000 1278.31000000
42.98650000 -21.36780000 1261.02000000
35.07650000 -18.86270000 1278.82000000
28.85090000 -34.12210000 1304.68000000
23.18600000 -21.74250000 1301.70000000
-18.60750000 -32.96870000 1243.96000000
-26.10190000 -32.46380000 1242.49000000
-31.84490000 -27.84390000 1241.64000000
-33.56420000 -19.25070000 1242.24000000
-29.14030000 -11.79910000 1242.80000000
-21.48360000 -6.20334000 1244.08000000
-5.52037000 -5.08198000 1244.85000000
2.37214000 -8.83136000 1245.38000000
8.31879000 -14.89440000 1245.07000000
8.91659000 -22.10430000 1244.66000000
5.43643000 -27.95840000 1244.84000000
-2.27699000 -30.94670000 1245.21000000
-41.71420000 -49.35890000 1251.38000000
-47.75770000 -51.05850000 1244.29000000
-51.56230000 -48.68380000 1237.53000000
-57.01840000 -41.97390000 1237.32000000
-62.23250000 -37.67740000 1241.40000000
-69.76350000 -15.72930000 1262.18000000
-70.63810000 -23.10850000 1254.80000000
-67.80470000 -32.55300000 1247.95000000
-64.20580000 -35.97120000 1259.50000000
-60.14290000 -35.10850000 1273.69000000
-59.02360000 -39.59330000 1279.26000000
-56.79420000 -46.03850000 1282.24000000
-54.68630000 -46.44050000 1288.98000000
-54.01080000 -34.45900000 1296.18000000
-54.76490000 -29.20390000 1287.96000000
-57.40680000 -21.33150000 1281.42000000
-61.31090000 -15.81900000 1277.22000000
-52.74830000 -41.32290000 1304.97000000
-49.52120000 -43.93520000 1313.10000000
-45.49060000 -41.47340000 1320.26000000
-39.62220000 -38.45810000 1325.79000000
-30.57480000 -39.08560000 1329.37000000
21.94670000 -41.43440000 1257.40000000
28.09020000 -41.36690000 1251.76000000
32.53950000 -39.36290000 1245.74000000
36.83530000 -31.17740000 1244.62000000
40.09440000 -22.77450000 1250.09000000
38.49010000 -1.13469000 1272.65000000
41.75010000 -8.55831000 1265.30000000
43.10320000 -17.47810000 1259.96000000
38.77740000 -21.73680000 1269.00000000
32.66480000 -23.71830000 1284.30000000
32.46190000 -29.79790000 1287.45000000
30.95650000 -34.56890000 1291.61000000
31.36380000 -37.56880000 1297.01000000
24.86020000 -23.02840000 1302.42000000
25.39960000 -17.10110000 1295.12000000
24.89860000 -10.60230000 1288.69000000
29.05720000 -3.71133000 1285.42000000
23.09990000 -29.74550000 1310.70000000
20.23960000 -33.47760000 1317.85000000
14.63470000 -33.51930000 1324.28000000
7.93873000 -31.32040000 1329.56000000
-0.92707100 -32.85700000 1333.48000000
'AIMZ_P103
-17.14210000 -44.84440000 1253.70000000
-16.89340000 -22.89160000 1228.27000000
-18.92000000 2.50119000 1233.37000000
-64.27500000 -27.56030000 1221.99000000
-42.25830000 -32.06310000 1222.80000000
-30.65570000 -29.69470000 1229.10000000
-28.74600000 -35.74770000 1228.90000000
33.75580000 -15.41960000 1230.55000000
11.13110000 -27.81040000 1226.94000000
-1.93738000 -27.84750000 1232.41000000
-3.07592000 -35.53810000 1231.62000000
-39.53840000 -36.69020000 1241.00000000
-31.54570000 -42.89770000 1260.45000000
-32.04280000 -44.49250000 1273.59000000
-32.88390000 -40.79210000 1287.04000000
7.86645000 -32.72850000 1244.66000000
-1.32465000 -40.25020000 1262.50000000
-6.05051000 -41.41440000 1277.34000000
-7.24237000 -39.10750000 1290.06000000
-18.34970000 -17.11950000 1251.73000000
-18.69670000 -27.31160000 1267.06000000
-19.59490000 -32.48030000 1278.27000000
-20.72770000 -32.51560000 1295.35000000
-21.92830000 -26.21240000 1308.48000000
-28.75860000 -19.59740000 1249.07000000
-28.10180000 -28.70060000 1265.11000000
-29.97830000 -34.89130000 1276.69000000
-30.21170000 -35.64380000 1293.96000000
-28.17860000 -28.32750000 1307.39000000
-8.46378000 -16.67230000 1250.70000000
-8.78274000 -26.87630000 1266.83000000
-8.86025000 -32.83290000 1279.60000000
-11.03640000 -33.24200000 1296.11000000
-15.22060000 -28.17530000 1308.29000000
-70.92980000 -3.75581000 1245.70000000
-65.79400000 -29.33690000 1225.94000000
-62.64740000 -26.58430000 1243.01000000
-58.77910000 -40.60140000 1267.98000000
-58.98430000 -27.80430000 1269.90000000
26.87510000 4.56580000 1256.90000000
35.34110000 -16.51840000 1233.86000000
27.21480000 -14.41460000 1252.33000000
21.37200000 -34.19720000 1274.40000000
19.75060000 -24.46660000 1278.13000000
-23.48930000 -23.85490000 1226.92000000
-30.25850000 -22.21490000 1225.87000000
-37.88450000 -18.63380000 1226.25000000
-40.84180000 -9.42196000 1226.09000000
-36.38860000 -2.80044000 1228.77000000
-27.40900000 0.65241800 1231.94000000
-10.21730000 1.89544000 1233.59000000
-0.78478000 -0.35723900 1231.75000000
4.70413000 -7.01140000 1229.76000000
4.45423000 -14.96060000 1229.64000000
-1.57240000 -20.64760000 1228.41000000
-9.20485000 -23.07320000 1228.39000000
-45.78170000 -38.34950000 1231.69000000
-50.82040000 -36.97610000 1223.81000000
-53.58460000 -36.61900000 1217.18000000
-58.76870000 -32.34280000 1216.32000000
-62.59120000 -28.99290000 1219.88000000
-72.56870000 -8.57879000 1239.26000000
-71.26480000 -16.14900000 1232.17000000
-68.81310000 -26.01900000 1225.53000000
-63.80690000 -28.22120000 1235.39000000
-61.47220000 -28.69810000 1248.73000000
-62.43890000 -34.41150000 1255.25000000
-59.08380000 -41.49320000 1257.88000000
-58.23230000 -42.54570000 1263.40000000
-60.27100000 -27.85340000 1269.21000000
-62.37410000 -21.30240000 1263.87000000
-62.25060000 -13.05930000 1258.38000000
-63.96310000 -7.14702000 1252.90000000
-57.33530000 -37.67550000 1273.73000000
-55.01360000 -39.35000000 1282.61000000
-52.14690000 -33.26810000 1290.83000000
-45.52730000 -29.21650000 1297.64000000
-34.90190000 -30.38440000 1300.80000000
14.49210000 -34.08910000 1236.02000000
19.25090000 -30.55420000 1228.60000000
23.16700000 -29.42420000 1222.52000000
29.16410000 -23.80420000 1222.59000000
32.82520000 -17.86700000 1227.93000000
32.55820000 2.96943000 1250.73000000
35.68930000 -4.47490000 1241.74000000
36.29550000 -13.05920000 1233.97000000
30.95160000 -17.61620000 1242.40000000
25.89500000 -21.97000000 1256.76000000
23.95680000 -29.05050000 1260.02000000
21.14940000 -34.43310000 1263.43000000
19.21310000 -35.54310000 1268.54000000
20.68330000 -25.48730000 1277.90000000
22.42650000 -17.04120000 1272.64000000
22.93480000 -8.63452000 1267.68000000
23.27750000 -1.19083000 1263.04000000
18.33010000 -33.53200000 1280.16000000
14.33610000 -36.69390000 1287.75000000
8.92715000 -33.28930000 1296.09000000
2.45477000 -28.85240000 1301.45000000
-7.60965000 -28.85490000 1303.24000000
'AIMZ_P126
-22.05940000 -49.17950000 1244.61000000
-21.08290000 -30.90530000 1233.16000000
-19.89940000 -3.25861000 1241.57000000
-73.35550000 -19.02190000 1225.54000000
-49.40620000 -35.12270000 1227.07000000
-35.68020000 -30.54170000 1233.30000000
-35.51790000 -38.47610000 1239.03000000
30.25820000 -27.77390000 1232.67000000
7.04982000 -38.88360000 1231.06000000
-8.17182000 -32.98150000 1236.68000000
-9.47613000 -40.46120000 1241.16000000
-47.56700000 -39.78230000 1249.57000000
-47.30700000 -44.87110000 1271.03000000
-45.63010000 -45.52620000 1288.16000000
-41.05040000 -43.89490000 1302.93000000
-0.04527530 -41.60630000 1252.85000000
-5.16992000 -48.14890000 1273.40000000
-9.49715000 -48.84580000 1289.40000000
-13.26410000 -45.08770000 1306.44000000
-23.14390000 -21.65940000 1262.43000000
-25.04380000 -31.46410000 1279.47000000
-26.15010000 -35.93380000 1293.16000000
-26.81050000 -34.30880000 1308.21000000
-26.48580000 -22.47280000 1313.26000000
-39.97880000 -23.87660000 1260.16000000
-40.17520000 -32.92980000 1276.50000000
-40.75050000 -37.92060000 1291.70000000
-39.45240000 -33.81470000 1307.50000000
-31.90180000 -21.36130000 1314.08000000
-8.00969000 -24.62500000 1262.20000000
-11.74880000 -33.63940000 1280.22000000
-12.22270000 -39.17760000 1293.46000000
-15.89380000 -38.74480000 1308.15000000
-19.16120000 -23.31590000 1315.25000000
-69.61700000 0.23085100 1250.06000000
-73.42190000 -29.10020000 1228.89000000
-71.59720000 -22.73060000 1247.01000000
-71.17720000 -35.24050000 1272.55000000
-67.10540000 -31.47680000 1279.81000000
24.77640000 -5.96084000 1256.04000000
29.65080000 -32.87940000 1238.02000000
25.73340000 -28.34070000 1259.67000000
19.79220000 -42.21330000 1278.30000000
14.93760000 -36.74060000 1286.06000000
-28.34860000 -29.15840000 1231.38000000
-36.18560000 -26.98900000 1228.74000000
-44.11030000 -22.66980000 1228.70000000
-44.32520000 -13.12430000 1229.94000000
-38.73820000 -6.70992000 1234.18000000
-29.20860000 -3.59483000 1239.15000000
-10.42370000 -4.60611000 1241.18000000
-0.93781700 -8.38802000 1237.96000000
4.06527000 -15.42950000 1235.07000000
0.71062600 -22.82780000 1234.34000000
-5.55224000 -28.59790000 1232.52000000
-13.99580000 -29.98180000 1232.22000000
-54.64170000 -41.60680000 1237.64000000
-59.26140000 -42.37220000 1227.48000000
-62.11900000 -39.70730000 1219.77000000
-66.86710000 -32.49970000 1218.94000000
-70.65510000 -25.22450000 1222.05000000
-72.06500000 -2.01629000 1241.79000000
-72.84430000 -9.02468000 1233.79000000
-74.50820000 -20.18340000 1226.57000000
-71.17210000 -26.91180000 1239.83000000
-71.27320000 -27.68260000 1251.83000000
-69.14950000 -32.28050000 1254.05000000
-68.08620000 -36.97880000 1260.48000000
-70.28080000 -37.88760000 1266.47000000
-71.21780000 -30.98680000 1273.71000000
-67.24590000 -21.96370000 1269.78000000
-65.79120000 -11.84250000 1264.16000000
-66.24250000 -4.09441000 1259.80000000
-65.71310000 -32.55500000 1282.96000000
-61.23790000 -32.75290000 1292.23000000
-54.93050000 -32.81530000 1299.11000000
-46.59740000 -32.22880000 1305.69000000
-40.38660000 -27.45550000 1309.48000000
7.15486000 -44.86340000 1243.45000000
12.27490000 -45.16480000 1234.19000000
15.44440000 -42.00050000 1227.15000000
22.76350000 -36.56620000 1227.27000000
28.69750000 -30.80460000 1230.29000000
28.57700000 -8.35494000 1248.87000000
31.73520000 -16.33460000 1240.81000000
31.94490000 -26.65100000 1235.14000000
26.15510000 -31.25100000 1246.86000000
22.84430000 -33.55340000 1263.68000000
21.27390000 -38.96870000 1266.80000000
20.56470000 -42.81000000 1270.53000000
20.14470000 -43.76850000 1274.87000000
20.19530000 -36.61780000 1280.70000000
18.62780000 -27.90360000 1278.56000000
18.04250000 -19.84360000 1272.55000000
18.45890000 -10.53180000 1267.44000000
13.50150000 -38.46240000 1288.43000000
7.87503000 -39.34070000 1295.40000000
2.75902000 -37.53320000 1303.35000000
-4.74864000 -34.20290000 1308.58000000
-11.48980000 -28.48430000 1310.92000000
'AIMZ_P185
18.49290000 -43.16020000 1225.00000000
10.74570000 -22.38680000 1214.94000000
-6.74874000 6.71116000 1222.34000000
-28.19310000 -50.68890000 1197.12000000
-9.33376000 -40.30830000 1201.32000000
0.31815600 -31.66260000 1213.56000000
2.74623000 -37.58590000 1214.07000000
56.16640000 1.23019000 1222.77000000
39.08200000 -14.78670000 1214.77000000
23.45800000 -18.27950000 1219.07000000
24.05630000 -27.04450000 1219.94000000
-8.09043000 -44.37190000 1219.91000000
-1.44667000 -53.92860000 1255.25000000
-5.83993000 -55.64100000 1280.57000000
-12.46300000 -53.52390000 1297.49000000
34.93990000 -23.59150000 1231.22000000
22.50670000 -42.94480000 1261.37000000
16.39530000 -45.85320000 1285.66000000
10.15400000 -43.94740000 1304.85000000
-1.68060000 -15.38200000 1244.48000000
-0.97628000 -28.79280000 1266.01000000
-4.26205000 -34.47390000 1286.74000000
-10.29200000 -36.32890000 1308.38000000
-18.23100000 -32.00060000 1326.29000000
-13.90670000 -23.39120000 1239.30000000
-12.53200000 -38.79080000 1261.54000000
-14.00810000 -43.58600000 1282.35000000
-20.28630000 -46.02760000 1304.17000000
-28.50770000 -39.38950000 1324.70000000
14.10820000 -10.79080000 1245.97000000
14.21950000 -24.11860000 1268.17000000
10.21770000 -32.48750000 1288.73000000
4.00810000 -33.64770000 1312.18000000
-6.20384000 -30.18280000 1329.55000000
-46.13280000 -26.70140000 1229.82000000
-35.64370000 -48.31340000 1206.50000000
-31.72200000 -45.68140000 1231.57000000
-32.88380000 -61.97540000 1265.68000000
-36.56210000 -50.22520000 1259.32000000
35.49170000 15.32270000 1254.33000000
55.00130000 0.94774400 1233.84000000
44.58720000 -8.16993000 1249.83000000
40.82520000 -28.47280000 1282.05000000
36.74770000 -16.86070000 1280.79000000
4.38886000 -25.97220000 1212.51000000
-2.63746000 -28.04580000 1209.78000000
-12.18510000 -27.06740000 1207.97000000
-19.96340000 -19.40870000 1209.05000000
-20.79430000 -8.61134000 1213.72000000
-14.71830000 1.08691000 1218.88000000
2.32096000 9.35608000 1224.07000000
13.23410000 8.57299000 1222.76000000
21.51840000 3.17932000 1219.87000000
24.32150000 -4.66129000 1218.54000000
23.18920000 -12.63310000 1216.34000000
16.67330000 -18.18980000 1215.61000000
-11.26870000 -49.76970000 1210.26000000
-13.33050000 -52.96560000 1200.22000000
-15.37370000 -52.47740000 1191.28000000
-21.28610000 -51.05390000 1189.44000000
-26.03120000 -50.58270000 1193.41000000
-45.69910000 -30.85650000 1220.12000000
-41.65330000 -38.82120000 1211.93000000
-36.06140000 -47.99850000 1206.23000000
-31.03320000 -49.12340000 1220.21000000
-32.17140000 -48.65200000 1236.59000000
-30.69870000 -54.26390000 1242.36000000
-26.33540000 -60.33070000 1248.76000000
-26.01310000 -63.47960000 1257.16000000
-37.02020000 -51.43500000 1258.86000000
-39.81960000 -44.44650000 1252.12000000
-41.73090000 -35.28990000 1245.10000000
-42.95140000 -29.63250000 1239.06000000
-33.63750000 -58.36100000 1272.75000000
-31.48920000 -58.91450000 1285.05000000
-34.42850000 -54.95510000 1296.25000000
-34.08810000 -49.23030000 1306.64000000
-29.22700000 -44.64350000 1314.02000000
43.40860000 -21.25980000 1226.77000000
49.68430000 -18.63520000 1219.48000000
54.43820000 -14.69480000 1213.36000000
56.97660000 -7.92091000 1213.26000000
55.98750000 -1.61440000 1218.70000000
41.00410000 15.45310000 1247.74000000
47.03250000 10.33470000 1237.82000000
54.38590000 3.11270000 1233.60000000
50.40150000 -4.00131000 1240.89000000
43.91280000 -15.01650000 1253.94000000
43.98470000 -20.78000000 1259.07000000
42.02630000 -27.07690000 1264.86000000
40.99300000 -30.78220000 1272.98000000
38.43210000 -17.63870000 1280.87000000
36.69950000 -9.41257000 1271.64000000
34.36370000 -0.64822000 1265.80000000
33.06150000 7.66841000 1260.97000000
34.72180000 -26.95260000 1289.97000000
28.73040000 -30.66060000 1300.32000000
21.95850000 -28.17090000 1311.40000000
14.39250000 -24.50990000 1320.79000000
3.52458000 -27.94010000 1323.28000000
'AIMZ_P224
3.78346000 -42.68750000 1231.53000000
5.13991000 -20.51860000 1218.20000000
4.56524000 8.90968000 1224.99000000
-51.10310000 -15.69810000 1207.43000000
-23.93820000 -27.60910000 1210.15000000
-11.35040000 -25.24570000 1216.82000000
-12.41860000 -30.43470000 1220.94000000
60.47610000 -17.52490000 1224.93000000
34.51440000 -30.02130000 1217.38000000
19.75830000 -27.40150000 1223.17000000
20.21890000 -32.32670000 1225.58000000
-24.73370000 -33.33320000 1231.23000000
-19.68790000 -41.41440000 1265.36000000
-22.05740000 -43.28880000 1282.52000000
-22.06030000 -39.41770000 1301.76000000
29.16250000 -35.61020000 1237.67000000
16.36530000 -46.76270000 1265.81000000
14.53340000 -46.33800000 1284.75000000
11.74570000 -42.18280000 1302.19000000
2.09778000 -11.50910000 1248.92000000
-1.15967000 -25.77490000 1271.15000000
-3.21051000 -31.21670000 1290.68000000
-4.55565000 -32.29490000 1307.26000000
-5.25096000 -26.21280000 1323.94000000
-14.39310000 -15.05930000 1245.13000000
-15.62630000 -25.77500000 1268.66000000
-16.60310000 -31.03380000 1287.38000000
-14.99720000 -32.52660000 1305.21000000
-14.15480000 -27.02390000 1322.76000000
17.31130000 -16.59040000 1251.00000000
12.13930000 -27.31300000 1270.85000000
10.32880000 -33.23500000 1289.51000000
6.04743000 -33.94770000 1307.35000000
3.61952000 -28.38940000 1324.27000000
-44.92980000 5.65368000 1241.70000000
-51.11910000 -17.61160000 1214.24000000
-46.56010000 -14.96780000 1239.34000000
-46.08260000 -33.14130000 1271.66000000
-46.66360000 -21.78360000 1271.48000000
54.15350000 2.91818000 1252.10000000
59.85600000 -20.41080000 1229.76000000
51.71950000 -19.74490000 1255.40000000
41.56790000 -34.75100000 1284.33000000
40.27840000 -26.67900000 1281.54000000
-3.09357000 -22.16170000 1214.82000000
-11.21360000 -21.41670000 1212.82000000
-17.52080000 -14.18260000 1212.95000000
-20.06180000 -3.60232000 1213.18000000
-14.97910000 4.97066000 1216.72000000
-4.96389000 8.73729000 1221.67000000
15.63680000 8.22508000 1225.24000000
26.23840000 3.46352000 1222.27000000
31.66580000 -5.97087000 1220.79000000
28.87650000 -15.62570000 1220.38000000
22.64290000 -22.99960000 1218.24000000
13.61870000 -23.27390000 1217.64000000
-29.16620000 -32.21580000 1220.07000000
-34.38800000 -31.53120000 1208.84000000
-38.62290000 -31.45370000 1201.02000000
-45.62500000 -25.37760000 1200.86000000
-49.39110000 -19.22600000 1203.43000000
-49.53650000 3.92585000 1231.70000000
-51.81760000 -3.61990000 1222.45000000
-52.02860000 -13.68330000 1213.76000000
-47.01870000 -17.67580000 1228.34000000
-45.90560000 -19.62540000 1245.46000000
-43.85160000 -25.39520000 1249.17000000
-43.01030000 -31.75880000 1256.15000000
-42.76130000 -35.23090000 1263.53000000
-47.36360000 -21.54630000 1270.09000000
-45.31180000 -15.11690000 1261.11000000
-43.83160000 -5.92275000 1254.43000000
-44.56240000 0.86465700 1249.91000000
-45.35570000 -28.49370000 1280.30000000
-42.12920000 -28.33690000 1290.55000000
-38.75500000 -25.35170000 1300.43000000
-31.84830000 -24.94020000 1309.76000000
-21.69930000 -27.77340000 1316.06000000
35.60890000 -34.96910000 1229.77000000
42.29280000 -33.43740000 1219.85000000
48.81780000 -34.60820000 1213.46000000
55.91850000 -29.21110000 1213.83000000
59.83520000 -22.13090000 1218.97000000
58.52160000 0.19193900 1246.04000000
60.20360000 -6.65083000 1237.00000000
60.70600000 -16.10300000 1229.49000000
53.62150000 -23.04010000 1241.97000000
47.51720000 -27.54100000 1256.77000000
43.19240000 -34.67740000 1258.70000000
40.50530000 -38.26300000 1266.05000000
39.15570000 -40.40920000 1274.61000000
41.05650000 -27.26710000 1281.93000000
42.80970000 -21.44770000 1272.74000000
44.50700000 -12.14720000 1267.72000000
48.14610000 -3.09553000 1261.96000000
37.23090000 -33.53280000 1289.60000000
33.02980000 -34.80320000 1297.93000000
29.92400000 -32.57490000 1307.03000000
21.57620000 -30.60680000 1313.11000000
11.56340000 -31.06350000 1319.00000000
'AIMZ_P227
-0.04248510 -27.00850000 1198.90000000
-0.34985200 -1.97405000 1184.45000000
-2.95052000 29.14990000 1194.66000000
-61.18530000 -7.37759000 1182.28000000
-33.54790000 -11.81480000 1180.83000000
-18.22550000 -8.06749000 1186.01000000
-16.90520000 -17.03430000 1189.14000000
59.90860000 9.13733000 1198.98000000
31.62660000 -6.49745000 1187.82000000
15.80900000 -5.69669000 1190.56000000
15.63870000 -15.91840000 1194.59000000
-28.16410000 -17.43900000 1202.92000000
-21.24240000 -27.84090000 1233.36000000
-19.37020000 -26.18650000 1254.22000000
-18.86950000 -22.74410000 1269.91000000
25.31910000 -14.89300000 1209.04000000
16.93760000 -24.15340000 1236.11000000
11.84130000 -24.85820000 1254.53000000
8.69833000 -22.57880000 1271.99000000
-3.67063000 4.70358000 1218.64000000
-4.37206000 -9.75068000 1242.05000000
-5.19941000 -13.01500000 1259.45000000
-6.27550000 -11.74570000 1275.26000000
-7.70911000 -2.61721000 1289.48000000
-18.87970000 -0.26577600 1217.74000000
-18.82920000 -10.63650000 1240.83000000
-19.24740000 -14.95690000 1258.18000000
-20.45100000 -13.86370000 1274.22000000
-19.24620000 -4.32919000 1289.44000000
9.13530000 2.28434000 1220.67000000
9.77470000 -10.12620000 1242.46000000
9.46687000 -13.49850000 1259.25000000
7.90673000 -13.66690000 1277.03000000
3.97294000 -4.24490000 1292.04000000
-59.58410000 21.77550000 1215.46000000
-61.22070000 -6.81029000 1189.77000000
-54.11540000 -4.65431000 1209.37000000
-53.85900000 -17.97890000 1244.72000000
-54.40830000 -3.83284000 1244.17000000
48.52970000 30.70920000 1226.88000000
57.37610000 5.77698000 1206.16000000
46.24930000 4.28019000 1221.33000000
44.41120000 -8.91712000 1255.49000000
39.06340000 2.63025000 1250.43000000
-8.65994000 -2.76929000 1183.17000000
-16.75860000 -0.84645300 1182.12000000
-23.32330000 4.91675000 1183.14000000
-25.95460000 13.99900000 1185.09000000
-21.14100000 22.57320000 1187.94000000
-11.84940000 27.90270000 1191.70000000
6.43559000 28.80820000 1193.73000000
16.33650000 24.09930000 1193.18000000
23.54590000 17.19230000 1191.78000000
22.31160000 8.80220000 1189.66000000
16.27100000 1.79455000 1187.10000000
7.98252000 -1.55391000 1185.30000000
-38.72720000 -23.50470000 1192.50000000
-46.57640000 -24.63850000 1183.11000000
-50.74680000 -22.34950000 1174.51000000
-54.65830000 -15.73070000 1173.29000000
-58.63770000 -9.79724000 1178.20000000
-62.88990000 16.68980000 1205.88000000
-64.65010000 8.78685000 1195.39000000
-63.35630000 -3.42687000 1189.35000000
-57.51120000 -5.07106000 1200.41000000
-53.01170000 -6.34988000 1215.22000000
-51.66750000 -10.81580000 1221.10000000
-49.64940000 -16.40430000 1228.17000000
-51.13420000 -18.03610000 1236.45000000
-55.25510000 -4.07681000 1243.35000000
-55.45200000 3.44300000 1236.08000000
-55.50270000 11.18510000 1228.63000000
-57.34300000 17.19060000 1223.61000000
-50.72910000 -11.87170000 1253.38000000
-46.40920000 -14.78100000 1263.40000000
-44.17790000 -11.74290000 1272.99000000
-37.74040000 -8.69333000 1280.01000000
-27.17750000 -8.22437000 1283.76000000
35.35780000 -16.95270000 1202.29000000
43.00140000 -16.82020000 1194.54000000
49.30800000 -15.89490000 1186.77000000
54.75890000 -4.94523000 1186.19000000
58.99260000 4.72956000 1193.85000000
53.19050000 28.06400000 1220.96000000
56.95960000 20.90930000 1210.78000000
58.35060000 11.60910000 1205.47000000
50.94470000 3.38918000 1212.62000000
41.78310000 1.69044000 1227.54000000
43.04830000 -4.84690000 1234.67000000
41.69200000 -10.95920000 1239.69000000
42.13260000 -13.10380000 1246.86000000
40.85980000 1.57903000 1252.16000000
39.99180000 7.73950000 1243.76000000
40.08660000 15.36370000 1238.35000000
43.93340000 23.92270000 1234.83000000
39.35790000 -7.55849000 1260.82000000
36.26130000 -12.03970000 1269.63000000
32.38000000 -10.48130000 1278.46000000
23.90150000 -8.53380000 1283.20000000
12.50010000 -7.94296000 1285.37000000
'AIMZ_P228
8.56509000 6.22637000 1234.07000000
12.07840000 -6.79622000 1210.22000000
13.61140000 -32.90350000 1204.32000000
59.02180000 0.41751000 1218.24000000
36.86550000 2.92332000 1214.86000000
25.15760000 -1.90906000 1215.02000000
24.39900000 1.94881000 1222.50000000
-39.45720000 -11.81780000 1214.76000000
-16.16230000 0.91105000 1213.50000000
-3.56409000 -3.75847000 1213.98000000
-2.24240000 1.72783000 1220.59000000
32.72620000 1.80926000 1236.04000000
23.99370000 -9.53374000 1268.71000000
26.34290000 -21.47560000 1284.35000000
23.16100000 -31.13290000 1297.33000000
-11.44370000 -2.31008000 1232.58000000
-4.92727000 -11.46250000 1267.12000000
-7.99722000 -21.61650000 1280.02000000
-4.51942000 -32.48820000 1294.99000000
12.30630000 -26.08820000 1235.79000000
9.89465000 -26.58870000 1260.88000000
9.01511000 -34.79590000 1277.56000000
8.64961000 -40.94400000 1292.21000000
7.91236000 -53.21010000 1299.93000000
26.23990000 -21.76570000 1237.30000000
21.97520000 -25.05310000 1262.66000000
20.70550000 -32.66190000 1278.41000000
20.25160000 -39.59310000 1293.86000000
16.19670000 -52.95130000 1302.60000000
0.10959700 -24.23270000 1234.17000000
0.25298200 -26.86790000 1259.76000000
0.47480700 -35.01880000 1276.66000000
-0.32058600 -40.92560000 1292.99000000
0.18187800 -52.88110000 1299.96000000
59.71510000 -36.05220000 1229.71000000
66.46980000 -8.72746000 1226.32000000
57.78770000 -14.79850000 1241.89000000
50.71140000 -21.13040000 1274.65000000
51.26650000 -35.01140000 1260.77000000
-34.27360000 -43.41330000 1223.58000000
-42.98040000 -16.48440000 1219.99000000
-35.09800000 -23.22010000 1232.44000000
-30.81940000 -32.04450000 1270.03000000
-27.81790000 -40.76690000 1256.32000000
19.06340000 -4.38146000 1210.18000000
26.62940000 -3.30364000 1209.46000000
34.50060000 -6.62611000 1208.24000000
37.34050000 -16.06800000 1206.14000000
33.43930000 -25.37400000 1204.36000000
23.75180000 -31.57670000 1204.70000000
3.84858000 -34.04840000 1203.59000000
-6.16943000 -28.74930000 1203.25000000
-11.92640000 -20.31120000 1203.76000000
-9.71523000 -12.65660000 1206.37000000
-4.32219000 -6.59224000 1207.97000000
3.85966000 -4.84045000 1209.63000000
41.72200000 6.49141000 1231.17000000
45.86780000 9.98373000 1223.81000000
50.19270000 11.46340000 1215.84000000
54.58480000 6.10757000 1215.50000000
58.01530000 1.24943000 1218.26000000
65.44550000 -29.64370000 1225.55000000
67.99390000 -19.37930000 1224.57000000
66.57380000 -8.84016000 1226.18000000
61.21180000 -11.61440000 1234.87000000
56.34010000 -16.12470000 1247.47000000
55.66090000 -16.08930000 1254.77000000
51.81730000 -15.19390000 1263.16000000
50.24440000 -16.46790000 1269.73000000
52.88300000 -34.67290000 1261.58000000
51.52910000 -34.95520000 1253.24000000
53.32060000 -35.74190000 1244.18000000
56.11870000 -36.81170000 1237.75000000
47.16370000 -35.89410000 1275.11000000
43.80190000 -37.81260000 1285.59000000
40.49470000 -39.69650000 1292.44000000
33.03660000 -44.07770000 1298.15000000
23.62940000 -47.05300000 1300.09000000
-19.84330000 1.83850000 1227.81000000
-24.07520000 5.12334000 1220.20000000
-28.03670000 5.89316000 1213.83000000
-33.14800000 0.66066300 1210.29000000
-36.82130000 -7.58952000 1212.30000000
-38.41340000 -37.81730000 1219.56000000
-41.45550000 -27.76470000 1216.23000000
-43.66510000 -18.06380000 1218.24000000
-39.28760000 -18.61620000 1226.34000000
-33.52210000 -23.18050000 1240.31000000
-34.17710000 -22.53040000 1248.01000000
-32.77310000 -24.01610000 1256.81000000
-29.37200000 -26.62100000 1263.91000000
-29.76780000 -39.61730000 1258.49000000
-25.90160000 -39.55490000 1247.68000000
-27.30830000 -39.92520000 1239.05000000
-29.65800000 -43.27210000 1231.89000000
-25.50730000 -40.48820000 1272.74000000
-25.33940000 -40.13640000 1283.43000000
-21.76570000 -42.52590000 1290.19000000
-15.38990000 -47.72830000 1293.45000000
-6.48475000 -48.64910000 1297.80000000
'AIMZ_P229
-8.96580000 10.86170000 1237.38000000
-9.09097000 27.67380000 1212.03000000
-8.50824000 17.63470000 1180.30000000
47.38000000 28.22380000 1213.30000000
20.30430000 32.78330000 1224.20000000
8.40698000 27.40420000 1217.98000000
5.85704000 24.46770000 1226.80000000
-64.15140000 23.54690000 1203.84000000
-40.24880000 31.15520000 1216.60000000
-26.82580000 24.57060000 1214.63000000
-25.09980000 22.42700000 1224.28000000
18.58280000 11.12700000 1231.29000000
12.33850000 -13.89440000 1237.45000000
9.04541000 -29.91970000 1238.29000000
5.12320000 -46.45280000 1239.20000000
-36.73480000 10.60990000 1226.02000000
-28.47600000 -15.70310000 1234.80000000
-25.52650000 -32.75520000 1236.10000000
-20.58780000 -50.84670000 1237.52000000
-8.02025000 -4.84064000 1203.82000000
-7.78448000 -23.86980000 1217.49000000
-7.67287000 -36.10510000 1223.25000000
-6.50796000 -54.53080000 1226.07000000
-5.67530000 -70.61580000 1216.40000000
9.21840000 -2.73573000 1208.20000000
7.28533000 -22.19290000 1219.85000000
6.83761000 -35.31650000 1226.38000000
5.39021000 -52.35810000 1228.96000000
4.18179000 -70.58480000 1217.76000000
-23.89890000 -3.93809000 1206.45000000
-22.68700000 -22.63430000 1218.02000000
-20.07180000 -36.99630000 1223.17000000
-19.30550000 -53.61950000 1227.28000000
-16.65530000 -70.30740000 1216.46000000
46.43100000 6.62026000 1190.03000000
48.08410000 22.22490000 1216.39000000
42.69130000 0.27375000 1216.66000000
36.79040000 -29.79250000 1229.70000000
35.68410000 -30.78210000 1221.61000000
-56.30630000 1.73440000 1185.50000000
-65.55910000 19.51750000 1209.10000000
-58.13800000 -1.38383000 1212.45000000
-51.35170000 -31.49000000 1227.71000000
-49.99840000 -32.32000000 1218.12000000
-1.27405000 29.31870000 1212.03000000
6.10068000 30.73100000 1209.69000000
12.80940000 29.73940000 1203.66000000
16.37470000 28.64940000 1193.87000000
10.81480000 24.88630000 1186.45000000
1.41847000 19.98570000 1181.55000000
-17.70840000 17.98930000 1180.99000000
-26.89550000 20.64120000 1185.00000000
-32.37950000 23.67540000 1191.76000000
-30.04880000 25.43560000 1199.42000000
-25.18030000 27.49780000 1206.30000000
-17.56120000 28.04070000 1210.49000000
24.98880000 19.92210000 1230.14000000
27.76910000 29.88580000 1230.38000000
31.15900000 39.36060000 1228.21000000
39.08040000 40.30210000 1222.18000000
44.59260000 32.73730000 1218.68000000
49.79520000 12.87840000 1193.93000000
50.70680000 19.49190000 1201.36000000
49.70800000 23.53090000 1212.08000000
44.04430000 9.91172000 1219.37000000
41.30870000 -5.82216000 1220.01000000
39.57020000 -10.16950000 1224.88000000
38.23570000 -15.77160000 1229.92000000
37.53800000 -22.63840000 1232.10000000
36.61710000 -29.13340000 1221.29000000
37.71010000 -19.30950000 1214.44000000
39.14190000 -10.64180000 1204.14000000
41.15760000 -4.71521000 1195.45000000
32.51210000 -37.16600000 1227.12000000
27.03810000 -44.65830000 1230.35000000
24.27540000 -53.58110000 1229.30000000
19.54660000 -61.89040000 1225.73000000
10.83490000 -65.72320000 1223.72000000
-43.19110000 19.06610000 1225.12000000
-48.63370000 28.17040000 1223.61000000
-54.23670000 34.63280000 1223.51000000
-61.12570000 35.26960000 1216.59000000
-63.56800000 29.31550000 1209.20000000
-62.34720000 7.18072000 1186.33000000
-65.41680000 14.44540000 1194.71000000
-65.87360000 20.31940000 1203.45000000
-61.07980000 10.83870000 1212.85000000
-56.08880000 -8.89858000 1216.58000000
-54.68350000 -13.57300000 1222.32000000
-52.75710000 -18.70770000 1227.50000000
-51.39760000 -24.77910000 1230.32000000
-51.33730000 -31.94380000 1218.95000000
-51.10110000 -21.93880000 1212.76000000
-51.29470000 -13.79860000 1204.24000000
-52.70230000 -8.09116000 1193.74000000
-46.79290000 -38.23970000 1224.20000000
-41.60530000 -45.48320000 1225.49000000
-37.90860000 -54.04000000 1222.82000000
-32.57330000 -62.03070000 1219.50000000
-24.31360000 -67.65670000 1218.97000000
'AIMZ_P230
-15.54370000 -40.39940000 1223.41000000
-12.33580000 -19.00140000 1212.96000000
-6.77747000 12.60730000 1217.84000000
-72.07430000 -9.21226000 1208.91000000
-43.11140000 -26.76390000 1210.81000000
-30.40990000 -23.72190000 1215.92000000
-28.76270000 -32.09470000 1218.59000000
49.95610000 -23.16550000 1216.69000000
17.08910000 -35.93730000 1208.83000000
5.86086000 -27.75240000 1214.82000000
1.82218000 -35.89260000 1219.07000000
-40.64940000 -33.59990000 1231.76000000
-30.91960000 -42.05320000 1258.64000000
-28.71780000 -40.80210000 1280.71000000
-29.91470000 -39.99980000 1296.11000000
9.43429000 -40.00720000 1234.29000000
0.00023842 -45.27180000 1258.98000000
-2.77671000 -43.86390000 1279.75000000
-1.33733000 -45.11620000 1297.03000000
-9.83707000 -10.06560000 1243.54000000
-12.33690000 -23.01260000 1266.67000000
-12.95720000 -28.70260000 1284.90000000
-12.81030000 -28.95560000 1304.18000000
-11.91750000 -24.96770000 1321.28000000
-26.53260000 -11.21910000 1243.64000000
-27.41670000 -22.94580000 1266.71000000
-27.48430000 -29.21860000 1284.55000000
-25.50930000 -30.97980000 1304.25000000
-22.66340000 -24.78520000 1320.69000000
5.75438000 -14.93900000 1243.12000000
1.81158000 -27.06690000 1267.16000000
-0.76964300 -32.86300000 1284.15000000
-2.17648000 -33.25820000 1304.26000000
-2.11655000 -28.99940000 1320.63000000
-58.12250000 16.65280000 1243.19000000
-69.51360000 -13.18920000 1216.66000000
-64.24530000 -12.65780000 1231.43000000
-59.24210000 -27.76710000 1272.23000000
-59.19060000 -18.80560000 1274.69000000
46.32170000 -0.03076950 1244.90000000
46.35730000 -31.23590000 1218.29000000
42.71480000 -27.42640000 1234.49000000
32.92990000 -39.28310000 1274.90000000
33.91250000 -32.55150000 1276.48000000
-20.18720000 -18.27750000 1210.91000000
-28.34890000 -16.31620000 1210.37000000
-34.92010000 -9.45979000 1210.82000000
-35.29170000 1.78947000 1211.55000000
-27.93650000 9.33000000 1214.51000000
-16.75760000 12.71130000 1217.22000000
3.07165000 9.25708000 1217.08000000
12.45170000 2.34636000 1215.24000000
17.63160000 -6.92099000 1212.99000000
14.98270000 -16.02200000 1212.24000000
7.21729000 -20.79490000 1211.47000000
-2.42886000 -21.30080000 1211.10000000
-47.83430000 -33.31350000 1220.03000000
-51.94070000 -30.54240000 1208.59000000
-59.59480000 -28.05090000 1201.19000000
-66.17580000 -20.62370000 1198.46000000
-69.23900000 -13.91290000 1204.17000000
-65.22300000 13.49700000 1233.84000000
-68.04990000 4.95397000 1223.49000000
-70.70720000 -7.36648000 1216.36000000
-65.06540000 -13.15010000 1224.94000000
-62.64420000 -15.03170000 1239.42000000
-58.81350000 -23.28510000 1247.35000000
-55.34540000 -33.70480000 1253.99000000
-55.85790000 -33.73050000 1263.59000000
-60.01600000 -18.02960000 1273.15000000
-57.06090000 -9.85959000 1263.84000000
-57.69090000 1.83902000 1256.80000000
-57.11010000 9.90805000 1251.53000000
-56.58760000 -25.18660000 1281.85000000
-51.77420000 -27.50600000 1291.62000000
-48.03060000 -24.61810000 1301.50000000
-40.27560000 -23.68180000 1309.06000000
-30.35900000 -26.71440000 1313.86000000
18.22490000 -42.25910000 1222.77000000
23.06290000 -41.88800000 1210.34000000
30.47800000 -40.22230000 1201.62000000
41.18600000 -36.03100000 1200.31000000
47.80900000 -29.41600000 1207.96000000
50.48400000 -3.93258000 1237.45000000
50.51290000 -13.82010000 1227.51000000
50.45760000 -23.24500000 1219.50000000
43.95560000 -29.38270000 1226.62000000
36.24050000 -31.22480000 1242.11000000
29.91740000 -38.88620000 1246.60000000
25.97640000 -43.79950000 1255.27000000
26.89490000 -44.12870000 1264.80000000
34.97470000 -33.42400000 1275.54000000
33.07860000 -25.36330000 1264.58000000
36.52800000 -15.76080000 1257.64000000
40.42110000 -6.61969000 1252.52000000
28.92400000 -36.55900000 1282.74000000
24.30760000 -36.38290000 1291.67000000
22.20260000 -33.01330000 1301.85000000
16.44400000 -31.24560000 1310.52000000
5.32709000 -31.04470000 1314.67000000
'AIMZ_P253
-11.42430000 -48.78860000 1247.59000000
-11.10160000 -28.57650000 1241.36000000
-10.28020000 -1.03882000 1254.57000000
-63.82680000 -27.28420000 1240.05000000
-39.80050000 -31.71160000 1237.21000000
-26.28030000 -29.91550000 1242.46000000
-25.36520000 -36.82450000 1240.53000000
41.47410000 -32.18190000 1243.72000000
17.85930000 -31.24090000 1239.98000000
5.06601000 -30.40730000 1243.22000000
3.87016000 -37.95810000 1241.26000000
-36.49950000 -39.19630000 1252.44000000
-29.83540000 -60.70760000 1278.48000000
-29.98180000 -66.38900000 1300.27000000
-31.33560000 -67.00540000 1319.33000000
13.63120000 -40.73720000 1255.91000000
1.49897000 -62.22830000 1282.42000000
-0.21540500 -67.40230000 1301.66000000
-0.23920500 -68.76300000 1317.45000000
-10.97120000 -24.83890000 1272.70000000
-12.50340000 -43.44070000 1291.33000000
-13.89850000 -53.27070000 1307.01000000
-14.92840000 -57.43250000 1322.58000000
-15.31120000 -51.42040000 1340.75000000
-26.77340000 -27.11970000 1269.40000000
-28.05820000 -43.74620000 1289.12000000
-27.48090000 -54.92120000 1305.73000000
-28.43070000 -58.77970000 1320.30000000
-28.40830000 -53.81920000 1340.30000000
2.95102000 -29.19750000 1272.17000000
0.83124700 -45.96890000 1292.62000000
-3.53222000 -55.52010000 1307.59000000
-2.01805000 -60.19420000 1321.26000000
-4.31002000 -54.07710000 1342.27000000
-63.05560000 -11.65660000 1271.34000000
-64.47200000 -28.19600000 1244.54000000
-58.93090000 -32.12130000 1267.69000000
-58.17690000 -55.46670000 1294.39000000
-54.02470000 -46.61120000 1293.02000000
38.09760000 -14.80220000 1278.97000000
40.69360000 -32.65620000 1248.75000000
35.12540000 -33.33640000 1274.60000000
25.90760000 -60.35230000 1302.59000000
24.74220000 -50.45500000 1301.98000000
-18.50590000 -27.70680000 1240.46000000
-25.76400000 -25.44130000 1239.88000000
-30.98780000 -19.42410000 1241.61000000
-33.05910000 -10.46320000 1243.84000000
-28.97100000 -3.75224000 1248.92000000
-19.48950000 -1.08265000 1252.93000000
-0.88082400 -1.24866000 1252.79000000
8.33226000 -5.84734000 1250.38000000
12.49580000 -13.40870000 1245.95000000
11.60420000 -20.34150000 1242.81000000
6.88180000 -26.32580000 1240.76000000
-2.04797000 -28.96020000 1240.68000000
-43.47850000 -37.28470000 1244.16000000
-49.47570000 -37.15450000 1235.89000000
-53.09480000 -35.41380000 1229.10000000
-57.87900000 -30.92150000 1230.34000000
-61.44820000 -29.62510000 1236.26000000
-65.40900000 -12.88500000 1262.50000000
-66.68800000 -18.28840000 1254.00000000
-65.46290000 -25.44500000 1245.09000000
-60.96360000 -30.24390000 1256.91000000
-58.08000000 -37.71130000 1271.42000000
-57.56620000 -44.41660000 1274.98000000
-55.11090000 -52.56810000 1278.46000000
-54.60710000 -57.07180000 1285.30000000
-55.11210000 -46.64670000 1293.02000000
-57.56500000 -37.71350000 1288.22000000
-57.61220000 -26.45380000 1283.58000000
-60.05690000 -18.77030000 1279.52000000
-53.34710000 -54.60340000 1302.05000000
-48.66250000 -58.89380000 1311.34000000
-46.81220000 -57.17550000 1321.91000000
-41.85210000 -53.52040000 1329.15000000
-34.61770000 -55.49470000 1333.78000000
20.53030000 -41.24940000 1248.76000000
26.91450000 -39.66200000 1241.62000000
31.64430000 -39.63690000 1234.09000000
35.74980000 -36.49540000 1234.36000000
39.84690000 -33.94410000 1239.57000000
41.58350000 -14.08090000 1269.78000000
43.36390000 -20.16610000 1257.80000000
41.86290000 -29.77670000 1248.71000000
37.56780000 -32.88020000 1259.83000000
31.64200000 -40.83700000 1278.92000000
29.59080000 -49.14940000 1281.94000000
27.30350000 -57.15150000 1286.14000000
27.06020000 -61.18020000 1293.76000000
26.20410000 -51.99630000 1302.03000000
29.41800000 -42.01360000 1295.47000000
31.88350000 -31.36520000 1291.01000000
33.91580000 -21.69660000 1287.15000000
21.71580000 -59.21870000 1308.42000000
16.86590000 -61.82330000 1315.04000000
14.13270000 -59.27000000 1323.28000000
10.78860000 -55.77750000 1331.34000000
2.88362000 -58.15060000 1334.85000000
'APAG_P4
-28.33850000 -58.28950000 1263.79000000
-23.78950000 -58.38130000 1243.82000000
-22.15240000 -79.22120000 1230.12000000
18.87490000 -62.01810000 1251.80000000
-3.60919000 -55.21560000 1252.50000000
-11.06060000 -57.99940000 1253.00000000
-14.82120000 -57.32730000 1259.06000000
-63.52110000 -59.63100000 1232.55000000
-47.22870000 -54.80420000 1243.16000000
-39.31770000 -58.97860000 1246.51000000
-38.81000000 -57.32250000 1253.29000000
-7.97731000 -66.19720000 1265.10000000
-17.73820000 -77.66030000 1282.14000000
-20.26060000 -86.85040000 1292.41000000
-23.65500000 -98.69950000 1298.65000000
-46.37120000 -63.64080000 1255.74000000
-45.37170000 -76.48930000 1277.56000000
-46.69610000 -86.31500000 1288.27000000
-47.05720000 -97.98200000 1294.96000000
-27.72970000 -81.90060000 1253.85000000
-31.40780000 -89.63920000 1272.21000000
-34.11600000 -95.55270000 1283.87000000
-36.30980000 -104.07300000 1293.91000000
-37.91100000 -115.75000000 1301.07000000
-15.34240000 -80.55540000 1258.06000000
-21.42540000 -88.48900000 1275.11000000
-25.13380000 -94.15080000 1286.14000000
-25.85190000 -104.33500000 1297.43000000
-29.02680000 -115.63600000 1303.43000000
-39.71700000 -81.34570000 1252.28000000
-40.41550000 -87.90170000 1270.95000000
-41.50510000 -93.40130000 1282.80000000
-45.75350000 -104.01900000 1293.98000000
-46.39600000 -114.31100000 1300.38000000
17.26250000 -89.83530000 1253.26000000
19.44850000 -65.05810000 1253.96000000
15.39350000 -75.63510000 1264.48000000
3.01093000 -91.12140000 1290.73000000
1.84099000 -96.03090000 1283.16000000
-65.13290000 -90.35100000 1236.70000000
-65.51460000 -63.17730000 1232.92000000
-68.50080000 -76.07780000 1244.76000000
-69.33050000 -88.71140000 1277.32000000
-63.75410000 -94.50090000 1268.95000000
-17.05190000 -58.46190000 1245.36000000
-10.74260000 -58.32180000 1246.57000000
-5.40105000 -62.01930000 1243.63000000
-3.12829000 -68.20750000 1238.73000000
-6.40153000 -74.26580000 1234.98000000
-14.40660000 -77.88290000 1232.41000000
-29.36090000 -77.67450000 1228.90000000
-36.39130000 -73.34570000 1228.69000000
-41.24990000 -68.13560000 1230.90000000
-41.09070000 -63.06340000 1235.31000000
-37.70630000 -59.01840000 1239.34000000
-31.25620000 -58.43330000 1242.29000000
0.31809000 -59.47040000 1264.48000000
4.59931000 -54.12510000 1259.72000000
8.07682000 -51.33230000 1253.73000000
13.40900000 -54.32710000 1251.49000000
16.97320000 -58.95510000 1251.38000000
19.54830000 -83.26050000 1251.55000000
20.19780000 -74.90900000 1251.80000000
19.70050000 -66.01310000 1252.85000000
16.28820000 -69.24740000 1261.41000000
12.83030000 -79.40930000 1269.20000000
7.85577000 -79.75190000 1275.48000000
2.71671000 -79.31090000 1282.50000000
0.77619100 -83.78270000 1289.04000000
3.31779000 -95.78820000 1282.91000000
4.69337000 -93.95310000 1274.13000000
8.28151000 -94.06490000 1265.30000000
12.36870000 -93.36520000 1259.90000000
-1.77594000 -98.05950000 1291.27000000
-6.94728000 -101.01800000 1297.14000000
-10.42630000 -107.27200000 1300.09000000
-15.84260000 -112.08400000 1300.30000000
-23.26930000 -113.92800000 1301.73000000
-53.68980000 -57.83740000 1252.02000000
-54.91120000 -53.52180000 1245.79000000
-56.60660000 -51.53210000 1239.72000000
-59.06590000 -54.09450000 1233.85000000
-62.62790000 -58.18630000 1232.67000000
-66.41020000 -83.96320000 1233.19000000
-65.43910000 -73.69910000 1231.70000000
-65.34120000 -63.59370000 1232.42000000
-67.86600000 -68.27170000 1240.24000000
-68.90170000 -78.24060000 1253.37000000
-68.28870000 -78.73880000 1261.68000000
-66.40760000 -77.99270000 1268.51000000
-66.92060000 -82.25750000 1274.19000000
-66.62080000 -93.89030000 1269.42000000
-66.48480000 -92.61360000 1259.71000000
-64.80180000 -93.07460000 1251.59000000
-64.74470000 -92.94570000 1244.15000000
-66.61290000 -95.89440000 1280.30000000
-64.76240000 -98.69310000 1286.69000000
-62.25560000 -104.40600000 1289.89000000
-57.24050000 -108.04400000 1292.10000000
-50.96100000 -111.17700000 1295.85000000
'APAG_P5
-12.22550000 -55.24650000 1206.89000000
-15.29210000 -53.59640000 1223.43000000
-17.95190000 -32.98800000 1243.67000000
30.42470000 -58.99700000 1224.76000000
8.69925000 -58.65030000 1220.04000000
0.40661200 -54.59640000 1221.56000000
-4.47118000 -56.74700000 1213.81000000
-56.27640000 -58.30380000 1219.62000000
-37.28620000 -61.11690000 1215.02000000
-27.83640000 -55.74630000 1217.75000000
-22.22630000 -56.86730000 1211.08000000
7.67705000 -46.20350000 1204.56000000
1.77280000 -30.55380000 1187.76000000
2.83330000 -15.06590000 1179.01000000
4.60509000 -2.42241000 1175.15000000
-29.35000000 -46.29250000 1202.48000000
-21.28030000 -30.00860000 1186.94000000
-21.39430000 -14.09290000 1176.69000000
-23.81530000 -0.14042400 1173.67000000
-15.17590000 -24.47830000 1218.53000000
-11.65360000 -14.44600000 1196.14000000
-11.00010000 -6.50470000 1186.31000000
-10.33630000 3.28955000 1179.84000000
-10.16090000 17.26570000 1176.76000000
0.89112700 -26.15330000 1218.60000000
1.17243000 -15.10230000 1196.78000000
0.19644600 -6.98641000 1186.84000000
-0.04798470 2.41166000 1180.51000000
0.36826000 16.39350000 1177.34000000
-27.56320000 -25.77100000 1215.17000000
-21.61630000 -14.85750000 1195.58000000
-20.62370000 -7.12683000 1184.39000000
-19.47850000 2.73102000 1178.23000000
-18.36950000 16.88250000 1175.46000000
31.28790000 -23.85410000 1229.51000000
33.99900000 -47.57350000 1223.56000000
27.70270000 -31.93130000 1213.32000000
26.50840000 -6.52406000 1190.70000000
23.51910000 -4.70550000 1200.90000000
-58.03230000 -21.17190000 1224.04000000
-59.94310000 -48.78830000 1217.17000000
-55.87600000 -37.90450000 1209.04000000
-46.01300000 -5.57609000 1184.10000000
-45.60930000 -4.49205000 1194.95000000
-7.44690000 -53.16460000 1224.75000000
0.80518000 -54.89900000 1226.14000000
8.42279000 -52.69210000 1229.20000000
10.48520000 -46.98280000 1237.05000000
3.21422000 -39.95350000 1241.02000000
-7.57321000 -34.59110000 1244.24000000
-25.83840000 -34.69330000 1241.84000000
-32.80470000 -39.91920000 1237.80000000
-35.92670000 -46.18830000 1232.00000000
-34.40570000 -50.95020000 1226.69000000
-29.11720000 -53.91090000 1224.40000000
-22.14700000 -53.56330000 1223.65000000
13.47620000 -54.75890000 1208.25000000
18.31710000 -60.91200000 1213.83000000
23.54890000 -66.48790000 1217.73000000
27.11100000 -65.47130000 1223.59000000
29.32120000 -60.41710000 1224.98000000
33.19760000 -31.18020000 1230.78000000
34.76400000 -40.08680000 1229.91000000
34.48560000 -47.62590000 1224.69000000
29.66730000 -39.33570000 1218.01000000
26.42640000 -27.78730000 1209.35000000
25.55630000 -24.15920000 1203.37000000
24.60740000 -21.38530000 1196.05000000
24.97830000 -16.04740000 1190.97000000
25.83890000 -5.28002000 1201.34000000
26.03290000 -9.28206000 1208.75000000
26.07950000 -13.71620000 1217.27000000
27.83910000 -17.09200000 1223.26000000
25.03170000 0.83399500 1190.47000000
22.73840000 3.65869000 1184.94000000
19.48590000 7.94073000 1183.21000000
13.82730000 10.67850000 1181.38000000
5.55362000 11.76370000 1179.55000000
-38.45020000 -54.67890000 1203.19000000
-43.65900000 -61.20040000 1208.09000000
-47.50990000 -66.55870000 1211.73000000
-52.02030000 -65.08110000 1216.76000000
-55.65880000 -58.92620000 1219.38000000
-60.62660000 -29.21130000 1224.73000000
-62.19900000 -40.46000000 1222.51000000
-60.22890000 -48.60520000 1217.76000000
-58.37430000 -43.63110000 1212.96000000
-51.73400000 -32.34270000 1203.55000000
-48.82190000 -27.46510000 1198.18000000
-45.71210000 -22.29560000 1191.60000000
-43.56090000 -15.69330000 1186.19000000
-47.72530000 -4.74100000 1193.84000000
-49.70580000 -10.88370000 1202.77000000
-50.97810000 -14.14250000 1211.43000000
-54.51280000 -17.21250000 1217.55000000
-45.40940000 0.65871400 1184.10000000
-42.00420000 4.20099000 1179.63000000
-38.98800000 9.27576000 1178.02000000
-33.65000000 13.65920000 1177.90000000
-24.73420000 12.03990000 1177.12000000
'DEAV_S008
-23.26220000 13.44760000 1234.69000000
-40.41780000 23.42840000 1244.02000000
-43.54170000 47.63990000 1257.59000000
-31.07640000 6.85206000 1288.13000000
-35.37510000 5.25764000 1262.64000000
-35.55630000 16.12440000 1254.69000000
-31.62370000 14.59350000 1250.90000000
-48.92930000 47.50040000 1206.58000000
-45.01840000 28.34290000 1219.13000000
-39.26160000 29.67210000 1232.28000000
-35.08010000 22.15300000 1230.61000000
-14.81660000 12.03250000 1257.21000000
7.21886000 19.40990000 1246.41000000
24.11210000 26.33230000 1242.27000000
43.94230000 36.19000000 1242.32000000
-23.52220000 31.48040000 1222.72000000
1.59430000 30.54140000 1224.88000000
18.69460000 36.62530000 1223.94000000
37.00240000 45.18940000 1222.87000000
-19.02650000 39.04110000 1247.54000000
4.71191000 37.90240000 1241.58000000
23.82670000 42.15000000 1237.27000000
38.06190000 48.49020000 1235.68000000
47.46930000 62.27290000 1239.96000000
-16.46900000 32.86090000 1258.38000000
7.57281000 32.13760000 1251.13000000
25.94480000 35.49730000 1247.30000000
40.87800000 43.52650000 1245.30000000
49.19530000 57.34160000 1247.12000000
-20.91390000 43.88740000 1238.15000000
1.85827000 42.41180000 1234.37000000
19.64780000 44.36890000 1229.16000000
35.89910000 52.36230000 1227.86000000
46.89180000 63.75200000 1231.51000000
-17.72100000 32.19210000 1295.20000000
-27.97080000 5.70131000 1288.34000000
-12.24540000 16.51790000 1282.71000000
21.84090000 16.93730000 1269.08000000
20.56320000 27.90830000 1275.64000000
-39.52680000 69.77250000 1216.99000000
-45.30860000 52.88790000 1205.43000000
-29.21380000 55.84930000 1209.00000000
10.23110000 53.32140000 1204.90000000
2.54114000 61.97290000 1212.72000000
-40.34220000 19.87410000 1249.91000000
-40.92910000 17.39510000 1256.87000000
-41.14900000 18.92040000 1265.20000000
-42.82370000 25.70920000 1271.67000000
-43.19680000 34.58490000 1271.21000000
-43.63900000 42.56550000 1265.08000000
-46.08970000 51.27050000 1249.86000000
-48.45760000 51.23260000 1240.36000000
-48.75080000 46.73030000 1232.76000000
-46.73890000 39.20610000 1231.13000000
-45.42730000 31.60880000 1232.79000000
-42.36560000 26.69970000 1238.16000000
-21.82450000 3.11357000 1261.70000000
-29.40080000 -0.22610400 1266.46000000
-36.08700000 -3.67132000 1271.97000000
-37.16080000 -0.11991300 1278.33000000
-33.69200000 3.59663000 1284.09000000
-23.27470000 26.06770000 1297.06000000
-25.80100000 17.63710000 1295.33000000
-28.64280000 8.75103000 1291.12000000
-19.00250000 11.51160000 1285.76000000
-3.75082000 15.49100000 1281.56000000
2.82584000 12.41640000 1277.13000000
8.29942000 11.16330000 1268.82000000
15.07020000 13.50170000 1266.93000000
19.06160000 26.43190000 1276.69000000
9.45034000 29.51500000 1280.56000000
-0.11506200 32.00690000 1287.13000000
-7.29840000 33.94840000 1291.86000000
29.28520000 25.42490000 1268.02000000
35.93870000 28.76050000 1260.44000000
42.45980000 35.56150000 1259.25000000
45.25930000 42.72640000 1254.97000000
47.42510000 49.19750000 1250.24000000
-31.75500000 30.26290000 1214.51000000
-40.60690000 29.21270000 1209.06000000
-47.42760000 30.59540000 1205.47000000
-52.08150000 35.70040000 1204.54000000
-50.68320000 42.72180000 1205.62000000
-43.13110000 68.63700000 1212.87000000
-44.87470000 61.56880000 1208.26000000
-45.76560000 53.41610000 1205.15000000
-37.97560000 54.61450000 1206.37000000
-19.92270000 52.34400000 1205.83000000
-11.80960000 47.51310000 1205.11000000
-2.97618000 44.55230000 1206.33000000
4.26725000 48.29000000 1206.73000000
3.89796000 61.90090000 1211.01000000
-6.99572000 65.06420000 1215.24000000
-17.31530000 68.60790000 1217.67000000
-27.33230000 71.10740000 1220.11000000
14.88470000 57.79860000 1206.25000000
23.74260000 56.43560000 1208.16000000
30.41070000 60.07850000 1212.24000000
36.29970000 62.16470000 1218.07000000
41.38620000 62.02810000 1225.39000000
'DEAV_S012
3.56766000 -3.36428000 1233.72000000
3.06856000 18.85680000 1223.70000000
1.58416000 43.93100000 1234.30000000
-41.38890000 10.13210000 1219.12000000
-20.74530000 9.81129000 1218.64000000
-10.47320000 12.62970000 1221.80000000
-7.90194000 4.83606000 1224.91000000
48.67580000 13.79670000 1228.39000000
29.76600000 10.69240000 1224.05000000
18.42450000 15.68600000 1224.89000000
15.75020000 7.08328000 1227.36000000
-16.42410000 4.06305000 1237.73000000
-14.53110000 -5.36695000 1265.70000000
-17.94260000 -3.89273000 1286.68000000
-19.05300000 1.58028000 1304.27000000
23.28430000 5.48381000 1242.03000000
13.75840000 -3.52724000 1269.06000000
9.26092000 -1.63514000 1291.31000000
7.20543000 1.45158000 1306.51000000
2.26995000 21.39430000 1251.27000000
-0.28530400 9.33526000 1271.69000000
-2.88063000 7.25066000 1290.68000000
-5.10814000 8.76421000 1303.70000000
-7.51622000 20.48740000 1318.17000000
-9.78624000 19.41870000 1248.50000000
-11.82870000 7.58299000 1269.00000000
-15.04850000 5.11401000 1287.51000000
-15.85070000 8.14453000 1302.41000000
-17.30990000 19.46320000 1318.05000000
13.55950000 22.02650000 1252.11000000
9.38499000 10.69800000 1272.85000000
6.47785000 6.92842000 1290.98000000
3.63616000 7.79917000 1304.84000000
1.17257000 19.03730000 1320.14000000
-41.44470000 35.54390000 1240.60000000
-44.14500000 17.25450000 1226.46000000
-38.69040000 12.77040000 1240.12000000
-40.59160000 5.83095000 1277.37000000
-40.25840000 15.42510000 1274.39000000
44.87560000 38.03950000 1248.64000000
49.24040000 18.77220000 1239.36000000
40.30830000 15.25190000 1253.53000000
35.94210000 8.32109000 1287.38000000
34.52830000 19.05230000 1284.30000000
-3.41974000 17.89330000 1222.29000000
-9.91178000 18.46760000 1221.37000000
-15.68120000 23.33250000 1222.05000000
-19.49500000 30.81190000 1222.77000000
-14.94160000 38.09200000 1226.54000000
-7.01186000 43.34720000 1231.67000000
10.74550000 43.47790000 1233.47000000
19.20270000 38.91810000 1230.01000000
23.69300000 32.16510000 1226.67000000
21.67880000 26.12780000 1225.60000000
17.40150000 21.50000000 1223.82000000
10.68210000 19.34720000 1223.36000000
-27.22590000 1.02754000 1229.55000000
-31.66290000 1.18655000 1221.30000000
-34.38360000 -0.72341200 1215.07000000
-38.83280000 3.43994000 1212.69000000
-40.60520000 8.05896000 1216.65000000
-44.81340000 32.05410000 1234.62000000
-44.84480000 25.32580000 1229.16000000
-44.23540000 17.61110000 1226.08000000
-40.83690000 13.43040000 1233.60000000
-36.43270000 8.36551000 1244.99000000
-34.85930000 6.03235000 1252.44000000
-33.84700000 1.11098000 1260.45000000
-35.88180000 -0.32250600 1269.19000000
-40.99390000 15.05980000 1272.83000000
-37.08970000 18.94880000 1262.97000000
-38.08900000 25.27870000 1253.78000000
-39.14100000 31.52170000 1248.75000000
-40.35520000 10.92070000 1284.88000000
-38.10640000 9.42915000 1294.27000000
-35.66670000 12.02250000 1302.09000000
-30.71030000 15.61810000 1308.04000000
-22.85480000 16.91210000 1311.89000000
32.92150000 3.39185000 1237.40000000
38.25160000 3.48731000 1230.01000000
43.47800000 2.21287000 1223.94000000
47.26710000 6.26411000 1220.83000000
47.74270000 11.34130000 1224.05000000
48.02980000 35.08980000 1245.04000000
50.04500000 27.67220000 1240.38000000
49.77470000 19.74780000 1238.74000000
44.65130000 16.88050000 1244.72000000
37.44670000 12.14160000 1257.19000000
34.82640000 10.04460000 1262.33000000
33.06560000 6.11367000 1270.19000000
32.39490000 3.97334000 1278.79000000
35.83740000 18.18220000 1284.79000000
36.49260000 22.20350000 1274.07000000
38.05250000 27.63670000 1265.85000000
39.97970000 34.18420000 1258.62000000
31.69990000 12.14070000 1293.89000000
26.45200000 9.41248000 1301.51000000
22.65790000 12.05360000 1308.76000000
17.16580000 15.36340000 1314.24000000
8.42865000 17.26020000 1316.10000000
'DEAV_S061
-4.73399000 -3.54043000 1233.88000000
-5.33197000 12.77140000 1231.58000000
-7.09949000 38.82240000 1244.57000000
-51.44380000 16.51870000 1229.08000000
-32.75440000 11.54940000 1225.57000000
-21.27090000 10.61790000 1230.18000000
-19.75730000 4.93732000 1228.58000000
38.37020000 21.73450000 1239.16000000
21.65870000 13.21510000 1231.38000000
10.14210000 12.47920000 1232.90000000
8.80200000 7.60664000 1230.35000000
-29.78960000 2.32266000 1240.39000000
-24.91800000 -13.76300000 1266.19000000
-25.40230000 -13.06330000 1286.60000000
-28.98210000 -7.92920000 1303.38000000
13.84210000 3.29732000 1244.67000000
1.74956000 -12.90730000 1270.14000000
-1.84071000 -12.49970000 1289.13000000
-3.25529000 -8.83813000 1305.71000000
-8.29931000 12.13910000 1254.79000000
-10.94730000 -1.12012000 1272.08000000
-13.39550000 -3.07441000 1290.76000000
-14.92230000 -1.62048000 1304.72000000
-18.58180000 8.42579000 1323.01000000
-21.66230000 11.46360000 1253.55000000
-23.07970000 -0.95479800 1270.95000000
-23.91860000 -3.86437000 1288.71000000
-25.31540000 -1.19359000 1304.27000000
-27.22630000 6.31184000 1320.49000000
2.88290000 11.35770000 1255.90000000
-1.45788000 -2.59421000 1272.19000000
-4.16141000 -4.47508000 1291.21000000
-6.01613000 -2.36400000 1306.48000000
-11.10130000 6.55450000 1323.64000000
-51.25870000 30.92230000 1250.95000000
-54.00540000 15.75870000 1233.43000000
-50.23900000 8.59730000 1248.96000000
-49.29690000 -5.70896000 1282.25000000
-47.68610000 3.66428000 1277.44000000
32.65830000 30.47400000 1262.33000000
40.47210000 17.97760000 1243.98000000
32.33150000 6.93041000 1259.49000000
24.33340000 -2.89377000 1287.43000000
21.36350000 4.20571000 1284.30000000
-13.16300000 13.00840000 1229.25000000
-20.45460000 15.54970000 1227.54000000
-25.81910000 21.35460000 1229.11000000
-28.61310000 28.37480000 1232.72000000
-24.17310000 34.39090000 1237.52000000
-15.69690000 38.19240000 1242.01000000
2.05465000 37.96550000 1243.97000000
11.31770000 35.00810000 1241.41000000
16.62840000 28.98880000 1238.23000000
15.51630000 22.84150000 1234.74000000
11.62580000 17.01150000 1231.94000000
3.38827000 14.48610000 1231.18000000
-35.77350000 3.22159000 1232.99000000
-40.47020000 5.34276000 1226.66000000
-43.93320000 6.39396000 1220.99000000
-47.42000000 10.68800000 1221.14000000
-48.85470000 14.92870000 1225.47000000
-52.07830000 30.31890000 1243.77000000
-54.15340000 24.88270000 1237.71000000
-53.94880000 17.60240000 1233.27000000
-52.30000000 9.32075000 1241.06000000
-50.09900000 2.84082000 1255.45000000
-48.07870000 -2.81630000 1258.49000000
-45.59960000 -7.45238000 1264.68000000
-45.99630000 -8.99458000 1272.97000000
-48.34490000 3.57112000 1277.31000000
-47.84690000 8.73810000 1269.99000000
-49.84270000 17.91230000 1265.23000000
-49.38760000 25.19660000 1260.08000000
-48.36100000 -2.72521000 1287.37000000
-45.40990000 -2.64578000 1295.40000000
-43.63100000 1.25196000 1303.34000000
-39.21750000 4.78259000 1310.10000000
-31.64370000 4.27879000 1313.83000000
21.01650000 3.05470000 1238.93000000
27.45250000 6.50057000 1234.43000000
32.32410000 6.67446000 1230.59000000
36.56370000 13.46210000 1230.07000000
37.08880000 19.76620000 1234.98000000
36.28760000 31.12300000 1256.14000000
39.82060000 27.03610000 1248.54000000
41.05910000 21.04380000 1243.95000000
39.09310000 12.20530000 1249.96000000
29.91410000 2.00269000 1262.09000000
27.71620000 -3.24319000 1265.48000000
24.82900000 -6.53947000 1271.66000000
23.28910000 -8.10489000 1279.03000000
23.37920000 3.57811000 1285.09000000
25.41270000 7.28586000 1280.05000000
26.90690000 14.30730000 1274.05000000
29.28650000 23.45970000 1270.72000000
20.56020000 -1.37801000 1292.67000000
15.97050000 -2.90247000 1300.40000000
10.94590000 -0.26152900 1307.40000000
4.53927000 2.11993000 1313.34000000
-3.70891000 3.51873000 1317.19000000
'DEAV_S068
12.15530000 10.79090000 1245.97000000
13.55900000 24.34780000 1234.75000000
15.61450000 52.83070000 1233.71000000
-27.56120000 32.49940000 1228.73000000
-8.02859000 25.81970000 1231.49000000
0.46338900 25.34630000 1235.08000000
2.41328000 21.65270000 1240.99000000
56.35500000 26.17470000 1236.95000000
37.44350000 21.45700000 1238.88000000
26.17480000 24.80700000 1237.70000000
22.94030000 21.03730000 1243.34000000
-9.54359000 21.47980000 1247.67000000
-5.25473000 14.99340000 1265.32000000
-8.81621000 14.37700000 1278.56000000
-7.03609000 15.63000000 1291.35000000
34.17900000 19.76950000 1252.78000000
24.26840000 16.08110000 1266.72000000
26.86920000 14.74230000 1282.11000000
21.95050000 15.74490000 1295.18000000
12.58340000 41.35560000 1256.64000000
10.08870000 33.07760000 1273.20000000
8.17619000 26.69390000 1286.18000000
6.73486000 21.88860000 1297.52000000
4.69261000 25.17030000 1315.59000000
-0.75157600 40.46930000 1255.29000000
-0.94485800 32.86460000 1271.16000000
-2.90978000 25.98840000 1284.09000000
-4.69614000 21.33310000 1297.16000000
-2.21174000 23.76370000 1313.79000000
23.87700000 40.46240000 1259.07000000
19.11290000 31.21670000 1273.12000000
18.19950000 26.32000000 1285.62000000
17.66620000 21.42090000 1298.65000000
10.32030000 23.46230000 1316.90000000
-23.31460000 56.65810000 1248.14000000
-27.84850000 36.20510000 1235.52000000
-24.99400000 37.21080000 1244.73000000
-24.93620000 26.83290000 1278.88000000
-18.90750000 34.25890000 1278.04000000
50.62810000 54.88090000 1257.94000000
56.66240000 35.51940000 1247.04000000
50.23580000 34.88910000 1256.37000000
40.59270000 27.28550000 1283.07000000
34.39370000 33.94150000 1283.58000000
6.91228000 25.67830000 1233.68000000
0.16800700 27.72380000 1231.87000000
-4.88709000 34.66200000 1230.34000000
-7.10103000 43.39650000 1229.67000000
-1.02604000 49.14120000 1230.60000000
7.57553000 52.78120000 1232.05000000
23.33610000 51.59550000 1233.82000000
30.89900000 46.56270000 1233.59000000
35.81500000 39.69940000 1234.40000000
33.67550000 32.60830000 1234.83000000
28.75050000 26.63860000 1234.77000000
20.78200000 24.90930000 1234.91000000
-13.50820000 18.55500000 1239.78000000
-18.62850000 20.33540000 1233.57000000
-21.93830000 22.16150000 1226.79000000
-23.80900000 27.55460000 1224.19000000
-26.28160000 31.17830000 1226.96000000
-25.17870000 53.08880000 1241.62000000
-27.08590000 46.14280000 1236.40000000
-28.29040000 37.68100000 1234.63000000
-25.87630000 37.04800000 1240.41000000
-22.32340000 33.75740000 1250.81000000
-20.48300000 31.07940000 1258.20000000
-22.87020000 25.91830000 1265.50000000
-23.91620000 23.51380000 1272.10000000
-19.35460000 33.97830000 1276.76000000
-16.87940000 40.94770000 1268.88000000
-17.89640000 48.84860000 1261.65000000
-19.54360000 53.69550000 1256.09000000
-22.88940000 27.21740000 1284.27000000
-23.55180000 24.04080000 1290.09000000
-21.27060000 23.81030000 1295.67000000
-14.59030000 23.84550000 1299.87000000
-4.84210000 22.22190000 1304.15000000
38.91570000 18.00000000 1247.32000000
43.68710000 19.05360000 1241.33000000
49.16260000 20.46350000 1237.01000000
54.21420000 22.44670000 1232.37000000
56.07340000 25.46790000 1235.86000000
54.00410000 50.97980000 1253.09000000
56.45650000 43.02430000 1247.98000000
57.06930000 36.77510000 1246.61000000
53.47940000 34.48510000 1251.14000000
46.17130000 29.56390000 1260.55000000
41.96160000 27.27840000 1265.77000000
41.89800000 25.71360000 1272.57000000
41.32470000 23.92800000 1277.88000000
35.79420000 33.35950000 1283.75000000
35.96450000 39.01200000 1275.54000000
39.21460000 45.69340000 1270.03000000
43.53900000 51.45250000 1264.58000000
39.78350000 28.49750000 1290.36000000
39.25000000 23.48760000 1296.10000000
35.68060000 22.59790000 1300.97000000
27.36040000 23.21520000 1304.56000000
17.01490000 22.51560000 1306.91000000
'DEAV_S074
14.34880000 20.09080000 1241.65000000
12.05310000 22.27210000 1261.30000000
10.88570000 42.92860000 1279.64000000
54.51840000 18.63800000 1270.86000000
35.77470000 15.43510000 1263.89000000
25.07720000 20.34210000 1261.15000000
24.71740000 19.03020000 1254.91000000
-31.60800000 21.49940000 1259.17000000
-10.45180000 18.55830000 1257.67000000
-1.15129000 22.96100000 1258.48000000
1.37153000 21.48740000 1252.50000000
35.29530000 25.65790000 1247.58000000
30.24700000 40.47610000 1229.27000000
27.70880000 50.42770000 1215.49000000
30.09880000 60.83640000 1205.15000000
-7.92372000 26.49170000 1243.80000000
3.96157000 41.78540000 1224.46000000
8.86192000 52.85030000 1213.43000000
11.87750000 63.68620000 1200.06000000
12.79910000 49.47050000 1256.29000000
16.43520000 57.88120000 1233.96000000
18.23470000 61.81180000 1219.91000000
21.31100000 72.34260000 1205.40000000
24.26900000 84.99660000 1195.96000000
25.72090000 45.45670000 1255.16000000
26.81160000 54.05530000 1234.48000000
27.49000000 59.98710000 1221.20000000
30.00980000 70.37540000 1206.06000000
30.32790000 84.06830000 1196.10000000
0.61495100 46.18970000 1252.20000000
7.40664000 55.48320000 1231.88000000
9.41496000 58.44220000 1218.06000000
13.35410000 71.63160000 1203.07000000
18.73870000 84.54690000 1194.01000000
58.61990000 47.47930000 1271.26000000
58.50120000 24.62030000 1267.88000000
57.52190000 39.22040000 1257.09000000
54.59360000 53.13350000 1230.51000000
51.80780000 61.44180000 1230.88000000
-34.33570000 51.47390000 1257.80000000
-34.74210000 25.96950000 1256.44000000
-33.62750000 37.46130000 1249.70000000
-21.52820000 53.99490000 1221.07000000
-19.62320000 61.36300000 1223.12000000
18.54540000 21.08640000 1263.29000000
25.22260000 21.49630000 1265.68000000
31.41780000 24.51850000 1269.78000000
31.31310000 30.34450000 1276.23000000
27.41370000 36.89650000 1280.06000000
19.00450000 41.22430000 1280.14000000
1.83214000 41.82740000 1278.58000000
-6.72494000 37.39930000 1276.20000000
-10.03150000 30.96680000 1271.80000000
-8.50669000 26.43000000 1266.41000000
-3.01564000 22.37980000 1262.84000000
4.80078000 21.57920000 1262.28000000
39.91300000 18.89460000 1254.12000000
43.90500000 13.21910000 1259.70000000
45.73520000 11.80040000 1266.71000000
49.97410000 14.33430000 1270.52000000
53.52560000 17.69810000 1270.81000000
59.34290000 41.34980000 1273.13000000
60.04320000 33.44290000 1272.50000000
59.04340000 25.00670000 1269.52000000
58.28710000 32.80380000 1262.53000000
56.12580000 42.02840000 1251.76000000
56.35440000 43.84960000 1245.09000000
55.60480000 44.55530000 1237.52000000
54.49240000 48.00360000 1232.34000000
55.41730000 57.48170000 1233.12000000
55.41560000 55.90340000 1243.37000000
55.22470000 53.67800000 1254.11000000
56.79490000 52.61560000 1261.92000000
51.63140000 60.64810000 1222.93000000
49.71200000 62.73050000 1213.77000000
47.05160000 67.53080000 1207.93000000
42.31200000 72.55460000 1202.93000000
35.58110000 77.70750000 1199.93000000
-12.81320000 19.02070000 1247.40000000
-17.41390000 15.37590000 1252.23000000
-20.89390000 13.76910000 1256.83000000
-26.50460000 16.51410000 1259.44000000
-31.60790000 21.49950000 1259.17000000
-36.58970000 45.19400000 1259.36000000
-37.57350000 35.37280000 1259.74000000
-35.59670000 26.44360000 1257.34000000
-34.72720000 30.89000000 1253.21000000
-28.72250000 39.37770000 1243.01000000
-24.59020000 40.80160000 1236.66000000
-21.21180000 41.85240000 1229.74000000
-20.00790000 46.32740000 1223.51000000
-22.87980000 57.56780000 1224.23000000
-24.40090000 56.49880000 1233.70000000
-26.12900000 55.94650000 1243.10000000
-30.65530000 55.60900000 1249.93000000
-16.70380000 60.98410000 1215.06000000
-10.90840000 64.17450000 1206.86000000
-6.01223000 68.97360000 1200.42000000
0.71077000 73.88810000 1195.86000000
9.79162000 78.98200000 1197.58000000
'DEAV_S075
-3.43073000 7.35432000 1247.21000000
-2.42042000 24.51240000 1237.96000000
-2.91022000 49.74250000 1243.98000000
-44.29130000 27.96080000 1233.57000000
-26.87550000 17.44480000 1232.64000000
-16.98570000 20.98030000 1237.14000000
-16.22250000 14.68680000 1239.19000000
38.56060000 30.83340000 1248.76000000
23.41360000 19.53540000 1241.30000000
12.62250000 23.32220000 1242.21000000
10.21000000 15.64350000 1244.29000000
-25.98540000 12.43790000 1248.67000000
-20.90260000 4.97511000 1273.93000000
-23.79810000 4.55097000 1291.15000000
-23.87370000 5.00861000 1305.80000000
16.57790000 14.01660000 1256.11000000
3.22800000 5.59790000 1277.91000000
-0.91552700 6.35105000 1297.42000000
-4.85240000 5.52598000 1308.79000000
-5.62107000 31.98120000 1261.82000000
-9.40441000 21.19190000 1281.50000000
-12.22740000 16.04040000 1296.49000000
-15.00810000 13.01370000 1311.47000000
-16.71120000 20.09370000 1324.47000000
-17.59780000 29.72120000 1259.85000000
-19.94930000 19.57240000 1278.77000000
-22.23570000 14.22960000 1293.57000000
-25.22580000 12.68340000 1309.53000000
-26.23510000 18.34750000 1323.25000000
4.78351000 30.18010000 1263.18000000
0.24964000 21.36730000 1282.53000000
-4.15098000 15.40440000 1296.62000000
-6.46648000 12.48300000 1312.66000000
-10.48780000 18.30210000 1325.06000000
-46.54680000 44.04650000 1254.08000000
-47.31160000 27.84940000 1237.17000000
-40.21500000 24.05760000 1260.49000000
-44.65510000 13.46220000 1285.55000000
-40.62350000 22.97210000 1284.26000000
31.93820000 46.71440000 1270.81000000
40.08140000 30.01400000 1253.04000000
33.15890000 25.28860000 1264.32000000
20.50150000 17.80400000 1298.40000000
16.43650000 24.70170000 1293.41000000
-9.44569000 24.67960000 1235.91000000
-16.08000000 25.73800000 1233.84000000
-21.47530000 30.83160000 1233.97000000
-23.07030000 39.19720000 1235.62000000
-18.55170000 45.67010000 1238.23000000
-10.77280000 49.44160000 1241.79000000
4.77982000 49.44250000 1243.98000000
12.46970000 45.86370000 1243.09000000
17.38690000 39.54580000 1242.16000000
17.72330000 32.72320000 1240.56000000
13.82470000 27.43440000 1239.12000000
5.88479000 25.66120000 1238.64000000
-29.75100000 11.75760000 1241.45000000
-32.36090000 13.27150000 1234.90000000
-35.73040000 15.14170000 1229.54000000
-38.46340000 20.85510000 1228.31000000
-42.48440000 25.39690000 1231.53000000
-46.35680000 41.66890000 1248.60000000
-46.36660000 36.78550000 1242.42000000
-47.47400000 29.76850000 1237.06000000
-44.39530000 24.63280000 1249.80000000
-41.00550000 21.87190000 1264.35000000
-40.43860000 17.63200000 1267.06000000
-41.10070000 13.36860000 1272.02000000
-40.60850000 10.35850000 1278.40000000
-41.20010000 23.10480000 1283.57000000
-40.14450000 27.78510000 1275.56000000
-40.20450000 34.86690000 1268.63000000
-42.92020000 40.47580000 1263.45000000
-43.71160000 15.36920000 1292.84000000
-41.65250000 11.43380000 1300.46000000
-41.80870000 12.41160000 1308.03000000
-37.37380000 14.92630000 1314.08000000
-30.80580000 15.91430000 1317.51000000
22.21060000 12.41600000 1250.74000000
26.52570000 15.97370000 1245.52000000
30.44020000 17.78290000 1240.57000000
34.19760000 23.95440000 1240.44000000
36.93910000 29.22350000 1246.36000000
34.84980000 44.12130000 1264.92000000
37.35840000 38.67570000 1257.16000000
40.43610000 32.48050000 1252.58000000
37.51660000 28.06410000 1258.32000000
27.39910000 22.52810000 1269.71000000
24.02910000 18.62230000 1275.54000000
22.65180000 13.04390000 1282.07000000
19.53960000 11.18670000 1290.60000000
17.21950000 24.04300000 1293.58000000
19.51810000 28.41810000 1285.12000000
21.91650000 35.68600000 1280.20000000
26.59490000 41.67330000 1276.36000000
17.60540000 17.81370000 1302.97000000
14.23600000 13.27920000 1309.97000000
10.56190000 13.40140000 1316.51000000
4.78848000 14.88200000 1321.46000000
-3.80549000 14.56270000 1322.80000000
'DEAV_S102
8.46374000 12.50690000 1236.40000000
8.81814000 28.79810000 1228.71000000
8.27976000 55.00430000 1234.61000000
-36.15570000 29.87460000 1225.45000000
-16.29400000 24.25430000 1226.19000000
-3.26143000 27.04160000 1230.40000000
-1.47732000 21.49440000 1232.11000000
47.04070000 26.23410000 1231.05000000
32.32970000 24.11350000 1230.38000000
21.05900000 27.33560000 1231.65000000
17.71100000 21.46000000 1234.64000000
-14.56320000 20.63880000 1241.88000000
-12.49690000 10.63550000 1260.96000000
-16.15430000 7.73805000 1277.60000000
-15.34150000 6.20227000 1291.74000000
27.13310000 19.64250000 1247.84000000
15.63340000 9.08377000 1266.12000000
12.56580000 5.63753000 1282.54000000
6.79059000 3.87304000 1295.89000000
6.89988000 36.06770000 1254.63000000
2.82604000 25.44510000 1269.68000000
-0.68450900 16.85510000 1285.75000000
-3.33309000 10.98420000 1296.48000000
-4.97899000 15.15920000 1311.96000000
-4.95379000 35.05710000 1251.59000000
-8.04367000 25.50160000 1266.70000000
-10.50780000 16.79440000 1282.79000000
-14.20070000 11.04530000 1295.42000000
-13.25340000 14.54570000 1311.04000000
17.79850000 34.86640000 1254.46000000
12.94410000 23.29590000 1270.07000000
8.14836000 14.69430000 1284.71000000
7.14780000 8.88511000 1297.71000000
2.13705000 12.28170000 1313.62000000
-40.88650000 53.76690000 1249.44000000
-39.32360000 30.07520000 1228.23000000
-40.44350000 29.80500000 1245.78000000
-44.37380000 15.49090000 1268.09000000
-33.56880000 25.58670000 1271.63000000
57.98580000 52.10030000 1262.38000000
56.95540000 28.37550000 1242.20000000
54.72850000 27.15460000 1251.13000000
41.86350000 6.74447000 1279.00000000
36.79150000 19.21270000 1282.66000000
2.92838000 28.80940000 1227.66000000
-3.87539000 29.95680000 1226.57000000
-9.89933000 35.09190000 1228.00000000
-12.07100000 43.25260000 1229.46000000
-7.14326000 50.05110000 1232.27000000
0.85966400 54.31310000 1233.92000000
16.68830000 53.74650000 1235.06000000
24.46570000 49.15590000 1234.06000000
28.25150000 41.98800000 1231.77000000
27.73870000 35.05930000 1230.17000000
23.17090000 30.00130000 1228.79000000
15.63030000 28.45040000 1228.67000000
-21.06130000 19.29920000 1233.69000000
-25.41720000 20.17820000 1227.08000000
-25.64490000 23.86910000 1221.72000000
-29.39040000 29.21150000 1223.17000000
-34.65800000 29.93940000 1224.88000000
-41.30210000 50.55850000 1241.01000000
-41.77630000 43.96750000 1232.50000000
-39.97650000 33.39260000 1227.53000000
-41.64720000 30.00270000 1237.42000000
-39.55060000 28.47960000 1249.99000000
-41.21620000 26.41820000 1254.44000000
-42.40670000 21.23070000 1257.84000000
-42.36300000 18.17550000 1260.64000000
-39.73190000 29.40720000 1268.49000000
-37.56690000 35.06500000 1264.54000000
-38.75470000 42.84150000 1261.59000000
-39.34860000 49.61570000 1257.89000000
-32.33390000 19.03690000 1278.85000000
-33.17440000 13.36170000 1285.54000000
-31.49380000 14.03970000 1292.48000000
-26.16080000 13.06680000 1297.36000000
-18.67980000 11.60930000 1302.74000000
34.37360000 16.53670000 1240.94000000
38.84030000 19.12330000 1235.02000000
42.01360000 19.65620000 1229.86000000
44.91540000 23.92010000 1229.62000000
47.04070000 26.23410000 1231.05000000
59.19400000 49.38220000 1254.10000000
60.05800000 39.92090000 1244.89000000
57.66830000 30.85360000 1240.92000000
55.92460000 27.52460000 1246.48000000
49.05550000 23.77490000 1257.56000000
46.78510000 20.18890000 1266.69000000
45.14210000 12.32510000 1270.66000000
40.70060000 7.98246000 1274.71000000
44.14250000 18.45300000 1281.41000000
42.47500000 28.21660000 1275.17000000
45.72920000 35.96830000 1269.07000000
51.79970000 43.14210000 1268.92000000
32.27810000 12.55650000 1287.74000000
28.85540000 6.11329000 1293.83000000
24.76570000 5.11947000 1300.49000000
18.42970000 6.66130000 1304.68000000
9.35811000 8.64304000 1306.81000000
'DEAV_S109
4.23505000 10.95240000 1242.81000000
6.18858000 32.11570000 1236.01000000
6.47679000 57.51040000 1245.81000000
-40.06100000 30.78680000 1230.05000000
-17.50700000 26.90730000 1231.63000000
-8.92300000 30.24490000 1234.10000000
-6.39392000 24.06690000 1237.45000000
49.41060000 27.48540000 1241.50000000
29.58000000 23.79000000 1237.31000000
21.87130000 27.82590000 1237.85000000
17.70610000 20.48460000 1242.10000000
-17.79030000 18.61280000 1247.67000000
-13.58800000 3.78103000 1278.23000000
-18.35640000 0.93634300 1299.39000000
-21.18180000 1.20686000 1320.00000000
24.01970000 15.55740000 1253.66000000
9.91012000 1.75999000 1284.00000000
8.61686000 -1.37572000 1304.71000000
4.67741000 -0.50264400 1323.94000000
2.95026000 33.93600000 1265.97000000
-2.05115000 17.78110000 1288.16000000
-4.63196000 11.09530000 1307.37000000
-7.35744000 8.24547000 1324.77000000
-9.90166000 10.53290000 1342.90000000
-11.42480000 33.13460000 1264.15000000
-14.47390000 18.11950000 1286.08000000
-13.95070000 11.01510000 1300.84000000
-18.00410000 8.07600000 1323.16000000
-18.39700000 8.18306000 1341.22000000
15.72440000 33.34510000 1267.07000000
9.27309000 16.72640000 1288.55000000
4.89577000 9.79203000 1304.64000000
2.27232000 6.44394000 1324.44000000
-2.13335000 8.99468000 1342.82000000
-46.17670000 48.53530000 1261.87000000
-44.32720000 33.97800000 1237.04000000
-38.88020000 29.28650000 1256.26000000
-39.16130000 10.99940000 1294.16000000
-39.30450000 21.46140000 1292.01000000
47.83420000 48.44780000 1270.15000000
50.36520000 33.52950000 1253.06000000
46.67080000 31.27820000 1265.33000000
34.19300000 8.22661000 1301.17000000
30.86730000 18.07200000 1301.21000000
-0.91441700 33.30010000 1234.41000000
-7.56959000 34.85120000 1232.20000000
-12.86850000 39.67740000 1233.23000000
-15.44680000 46.69550000 1236.30000000
-10.97050000 53.14440000 1240.10000000
-2.29762000 56.75780000 1244.05000000
14.96030000 55.54490000 1246.06000000
23.44190000 51.00710000 1244.06000000
27.89570000 43.99000000 1241.27000000
26.09140000 37.44690000 1239.14000000
22.04130000 32.34310000 1237.24000000
14.60250000 31.32830000 1236.28000000
-22.70110000 16.85440000 1238.89000000
-26.42480000 17.63490000 1230.82000000
-28.28220000 21.41820000 1223.43000000
-33.81460000 25.27530000 1222.90000000
-38.23930000 29.36450000 1226.35000000
-44.70990000 46.80800000 1254.10000000
-43.39440000 42.02730000 1245.76000000
-44.36350000 34.36000000 1236.95000000
-42.71560000 32.54160000 1248.95000000
-36.75850000 24.32330000 1261.15000000
-36.18290000 18.91260000 1267.81000000
-35.89680000 11.68900000 1275.11000000
-36.15120000 7.94794000 1284.30000000
-39.84120000 21.69030000 1290.76000000
-39.86870000 28.16930000 1280.27000000
-40.32790000 36.87520000 1272.50000000
-43.11900000 43.56480000 1269.36000000
-36.86100000 13.18810000 1300.88000000
-34.10520000 9.00919000 1309.94000000
-31.93510000 8.15688000 1318.16000000
-27.18310000 8.31581000 1325.90000000
-22.01600000 8.82706000 1332.33000000
30.36690000 13.34350000 1247.31000000
35.97070000 15.00450000 1240.02000000
41.63100000 17.55960000 1234.41000000
47.12570000 21.17230000 1233.67000000
49.92480000 25.06280000 1238.79000000
49.26390000 46.44320000 1264.76000000
49.77750000 41.16360000 1257.47000000
50.37500000 33.97650000 1252.83000000
49.86300000 32.74760000 1259.37000000
40.56610000 24.16490000 1270.30000000
36.24760000 17.94500000 1276.55000000
34.61710000 10.47230000 1283.38000000
31.11640000 5.43702000 1290.77000000
33.30150000 17.35280000 1301.18000000
37.62340000 25.56020000 1290.95000000
39.48730000 35.03450000 1283.53000000
43.03990000 43.71210000 1278.93000000
27.67250000 10.29420000 1309.36000000
22.15880000 6.05054000 1317.13000000
17.22640000 5.10310000 1324.46000000
10.69050000 5.13703000 1330.59000000
4.02979000 7.55432000 1335.23000000
'DEAV_S128
7.23638000 10.23580000 1229.51000000
8.09205000 28.41380000 1219.13000000
9.54319000 57.24630000 1224.17000000
-35.07620000 38.42220000 1217.58000000
-19.34600000 26.80070000 1213.11000000
-6.67806000 27.79060000 1219.80000000
-6.80840000 21.07530000 1221.21000000
49.98180000 36.61570000 1227.47000000
37.07640000 23.82710000 1219.22000000
23.09040000 27.26780000 1223.16000000
21.95710000 20.21010000 1225.84000000
-15.57640000 25.27840000 1230.07000000
-10.78350000 12.21130000 1256.02000000
-13.30460000 8.97531000 1275.75000000
-14.75570000 13.80610000 1291.31000000
28.24140000 22.79610000 1235.64000000
14.98480000 9.83422000 1260.22000000
12.06080000 8.69334000 1279.18000000
8.53372000 12.08560000 1294.92000000
6.87646000 41.83940000 1242.30000000
4.11536000 28.33250000 1262.41000000
0.60723700 21.86910000 1280.44000000
-1.21824000 20.53520000 1297.19000000
-2.59456000 25.65770000 1310.79000000
-2.39222000 41.61340000 1240.56000000
-5.27044000 28.16580000 1259.96000000
-9.91457000 21.39940000 1276.69000000
-12.80210000 20.71200000 1295.21000000
-10.27120000 24.15780000 1310.41000000
16.88390000 39.89250000 1242.19000000
12.39890000 26.70210000 1263.31000000
8.89136000 20.45890000 1280.51000000
7.83711000 19.58440000 1297.44000000
3.61040000 23.56780000 1311.64000000
-33.15190000 59.56980000 1237.16000000
-38.42670000 42.11670000 1222.77000000
-30.93280000 37.08520000 1244.82000000
-33.27200000 24.18600000 1258.37000000
-33.09430000 32.11860000 1268.46000000
47.64920000 57.72740000 1249.44000000
53.01890000 38.22120000 1237.96000000
43.34040000 31.35800000 1256.19000000
36.22190000 14.31320000 1280.85000000
36.09820000 26.73610000 1279.23000000
0.54466200 28.89670000 1217.28000000
-7.10501000 31.15530000 1215.34000000
-12.15920000 39.31860000 1216.10000000
-13.95210000 49.63240000 1218.56000000
-7.45349000 55.11150000 1220.00000000
1.39499000 57.86430000 1222.39000000
17.75140000 57.34640000 1223.99000000
26.27770000 53.28130000 1223.45000000
32.60530000 46.89510000 1222.66000000
29.79230000 38.93820000 1220.84000000
25.74090000 30.84920000 1219.47000000
16.77480000 28.24630000 1219.23000000
-21.67900000 22.58850000 1221.81000000
-27.56080000 21.81860000 1213.83000000
-32.19790000 24.37390000 1207.25000000
-37.35070000 29.77770000 1205.74000000
-38.99810000 34.55250000 1211.58000000
-35.32020000 56.92620000 1231.22000000
-36.91530000 50.42510000 1226.13000000
-38.28890000 42.44540000 1222.58000000
-36.87790000 38.21290000 1235.05000000
-31.44870000 37.34140000 1247.05000000
-33.77090000 31.87500000 1251.28000000
-32.37600000 25.61530000 1252.75000000
-32.08630000 23.43800000 1255.88000000
-33.96580000 33.17400000 1262.84000000
-32.96910000 41.34370000 1259.35000000
-32.41380000 49.34280000 1253.34000000
-31.91620000 54.64580000 1246.90000000
-35.78640000 27.65940000 1273.41000000
-32.76220000 21.56460000 1282.47000000
-30.22420000 23.15110000 1292.34000000
-25.28900000 25.39380000 1299.87000000
-16.90890000 24.74500000 1304.22000000
35.25600000 18.55050000 1231.32000000
40.57760000 19.78550000 1223.74000000
44.91010000 22.17680000 1217.39000000
50.36150000 27.00970000 1216.13000000
51.85620000 31.89020000 1222.30000000
50.09260000 55.18290000 1244.94000000
51.09600000 48.92280000 1238.35000000
52.76660000 40.61560000 1236.79000000
49.65200000 33.13990000 1245.12000000
40.58180000 28.46460000 1263.12000000
39.47330000 21.30190000 1265.46000000
36.46140000 15.90820000 1268.91000000
34.58350000 12.88860000 1274.44000000
38.04180000 25.24360000 1279.99000000
38.99650000 33.05130000 1271.54000000
39.45080000 41.22890000 1264.30000000
43.13730000 50.27220000 1258.54000000
33.05750000 18.88680000 1288.03000000
28.95380000 14.94870000 1294.19000000
24.04330000 17.54660000 1300.29000000
18.28110000 20.86300000 1304.68000000
10.46590000 22.23650000 1306.97000000
'NMNH_301623
238.22500000 -20.90660000 1261.09000000
246.74900000 -36.11330000 1241.92000000
236.50200000 -60.91700000 1217.69000000
259.45500000 -74.61670000 1278.20000000
256.24200000 -54.41550000 1265.67000000
248.06800000 -46.83390000 1256.74000000
248.11800000 -40.42080000 1262.77000000
235.39700000 -1.62338000 1203.67000000
242.77700000 -9.86245000 1224.64000000
240.83000000 -23.13490000 1232.93000000
239.91000000 -17.53650000 1238.57000000
234.93200000 -46.57010000 1268.38000000
204.55700000 -37.58290000 1276.10000000
182.23300000 -40.91640000 1277.52000000
163.39300000 -51.21140000 1275.19000000
224.92000000 -14.35520000 1235.08000000
197.28100000 -15.13680000 1254.65000000
176.66500000 -24.28460000 1260.64000000
157.76200000 -29.18550000 1256.92000000
216.52800000 -46.15620000 1240.50000000
194.81600000 -40.63830000 1253.02000000
176.27800000 -42.64210000 1256.64000000
157.24400000 -50.63590000 1253.46000000
144.18600000 -60.56620000 1247.17000000
220.12400000 -55.64940000 1252.16000000
198.28000000 -49.99670000 1265.41000000
183.99700000 -48.28610000 1269.54000000
162.08900000 -58.08160000 1265.86000000
146.05900000 -66.56260000 1255.80000000
214.19200000 -35.85160000 1232.39000000
192.09100000 -30.65900000 1244.47000000
178.21100000 -31.37440000 1251.67000000
156.13700000 -39.88280000 1249.10000000
141.72500000 -52.88740000 1243.66000000
226.70700000 -98.88260000 1255.55000000
249.50000000 -78.53070000 1278.19000000
228.31800000 -76.41140000 1273.94000000
194.87600000 -67.38630000 1288.87000000
194.76000000 -73.38200000 1279.93000000
204.66900000 -29.95420000 1191.34000000
224.97800000 -2.21198000 1205.16000000
206.68600000 -10.36130000 1212.21000000
174.42000000 -8.56232000 1231.40000000
178.30500000 -16.59290000 1225.04000000
249.34500000 -43.00620000 1247.67000000
252.46600000 -49.89940000 1251.97000000
252.12100000 -59.71640000 1251.11000000
251.89100000 -69.46480000 1245.20000000
247.16500000 -72.49060000 1235.14000000
240.96600000 -67.81970000 1225.25000000
236.27600000 -52.41680000 1210.27000000
237.62900000 -40.66250000 1205.55000000
239.12800000 -29.50110000 1208.91000000
239.81400000 -23.48120000 1217.39000000
242.62000000 -23.53480000 1227.34000000
245.04800000 -29.66960000 1234.93000000
244.42400000 -52.55160000 1277.46000000
253.52000000 -54.61180000 1278.12000000
261.82900000 -57.58160000 1279.88000000
265.09700000 -65.37660000 1279.41000000
261.33900000 -71.87030000 1279.00000000
236.67500000 -96.86080000 1259.62000000
245.47500000 -90.50840000 1267.63000000
250.49600000 -81.12030000 1277.15000000
236.98500000 -73.81500000 1275.97000000
223.02200000 -74.01490000 1278.04000000
217.88000000 -68.30100000 1281.78000000
210.85000000 -62.91610000 1286.02000000
202.97500000 -62.40070000 1288.50000000
197.49800000 -73.98030000 1281.73000000
207.02600000 -75.27860000 1273.30000000
213.27400000 -85.75470000 1265.11000000
217.14700000 -93.94710000 1259.13000000
187.37300000 -69.91000000 1283.22000000
178.70200000 -69.66330000 1279.98000000
169.51200000 -73.63740000 1273.42000000
159.88700000 -74.49960000 1266.88000000
152.17100000 -70.27080000 1261.65000000
229.29600000 -4.13737000 1231.12000000
236.77700000 1.23278000 1225.87000000
242.71600000 5.31253000 1220.27000000
243.64300000 5.88848000 1213.32000000
239.49200000 2.00885000 1207.97000000
209.42700000 -21.89310000 1187.67000000
218.16400000 -10.76120000 1193.47000000
224.65700000 -3.19266000 1202.91000000
217.27200000 -5.61157000 1210.95000000
200.71200000 -8.53357000 1219.14000000
196.48400000 -7.57300000 1226.19000000
190.30900000 -6.73616000 1232.12000000
182.97300000 -6.36382000 1235.51000000
177.73200000 -15.01870000 1225.29000000
188.64800000 -18.56400000 1220.78000000
194.68000000 -22.79950000 1211.36000000
197.30400000 -28.67950000 1201.33000000
169.69000000 -14.74670000 1231.67000000
162.72200000 -19.07990000 1235.53000000
155.28500000 -26.95100000 1234.67000000
148.15900000 -35.92890000 1233.80000000
144.67600000 -44.02790000 1239.20000000
'MAEF_T3116
215.77400000 46.49970000 1446.55000000
217.46900000 65.82780000 1432.24000000
219.25900000 78.60910000 1406.64000000
264.36500000 67.01350000 1439.38000000
243.64800000 63.59060000 1438.30000000
231.38000000 61.91630000 1433.97000000
229.05900000 59.22240000 1440.54000000
165.81700000 69.22280000 1432.13000000
189.73400000 64.21510000 1434.04000000
202.03300000 63.12640000 1431.91000000
202.30000000 60.05610000 1437.11000000
240.17500000 46.37240000 1432.72000000
230.18800000 23.92040000 1425.74000000
227.22800000 12.94810000 1418.78000000
229.78200000 -1.13408000 1403.19000000
193.72600000 47.79860000 1428.88000000
197.46900000 23.56800000 1423.84000000
200.67700000 8.98067000 1412.59000000
204.40000000 -1.33071000 1400.31000000
216.22900000 50.70120000 1409.78000000
214.33300000 29.06580000 1408.47000000
213.39500000 13.84180000 1403.10000000
217.01800000 4.27177000 1392.56000000
218.10600000 0.61185300 1377.90000000
230.32600000 48.45520000 1413.06000000
226.80700000 29.18440000 1410.16000000
227.95600000 16.01080000 1405.60000000
228.05900000 3.78844000 1392.53000000
226.26700000 0.99388300 1378.35000000
203.14800000 50.99260000 1409.69000000
203.60300000 30.55040000 1408.49000000
203.10100000 14.56290000 1403.34000000
203.61600000 3.47997000 1393.90000000
210.55100000 -1.08061000 1377.82000000
267.98900000 64.87630000 1401.88000000
269.95000000 66.24520000 1431.47000000
266.17900000 53.43800000 1418.81000000
261.84600000 28.26840000 1412.68000000
259.42000000 29.09470000 1407.55000000
164.27000000 64.36120000 1396.31000000
162.16500000 67.55730000 1425.06000000
162.06500000 55.79380000 1414.09000000
169.16400000 26.44730000 1405.44000000
172.53200000 26.42300000 1399.99000000
224.28700000 67.14310000 1433.31000000
231.73800000 67.40340000 1432.53000000
238.42700000 68.58400000 1427.96000000
240.83100000 73.22490000 1421.02000000
236.05400000 76.70530000 1413.95000000
227.71800000 78.14730000 1408.20000000
209.11300000 78.61240000 1407.05000000
199.35800000 77.42620000 1411.78000000
194.17700000 74.14860000 1418.95000000
195.39600000 70.14290000 1425.31000000
200.65200000 67.43860000 1431.01000000
209.20200000 66.91980000 1432.16000000
248.50000000 52.81890000 1438.46000000
253.10900000 60.45380000 1443.37000000
256.88700000 65.12750000 1447.30000000
259.98100000 67.78970000 1443.79000000
264.00400000 67.08960000 1439.42000000
270.34700000 69.97650000 1409.17000000
271.01800000 71.40690000 1420.32000000
269.89300000 67.19150000 1431.17000000
268.84700000 58.28460000 1425.00000000
267.53100000 47.81510000 1419.45000000
265.82100000 42.28710000 1420.77000000
263.07000000 35.29090000 1420.40000000
261.57200000 30.61890000 1417.70000000
262.21400000 31.84270000 1410.89000000
264.02700000 41.24810000 1408.86000000
265.62000000 49.31330000 1403.18000000
266.73100000 56.15530000 1400.42000000
255.18300000 22.00070000 1406.20000000
250.21800000 12.06860000 1403.05000000
247.19100000 6.34559000 1394.92000000
241.25700000 4.17715000 1388.05000000
232.97500000 2.03797000 1384.13000000
184.26400000 53.13250000 1434.23000000
179.67100000 60.54170000 1437.18000000
176.53400000 65.96610000 1442.22000000
170.23200000 69.85340000 1440.37000000
166.61600000 68.88710000 1433.86000000
162.33100000 69.47770000 1403.07000000
161.19300000 72.16720000 1415.08000000
162.12100000 67.67790000 1424.93000000
163.14600000 60.76570000 1420.89000000
164.17300000 47.79030000 1413.58000000
166.26800000 40.95990000 1414.32000000
167.99600000 34.25010000 1414.74000000
170.12300000 29.62920000 1411.69000000
167.80900000 28.14740000 1402.04000000
167.34200000 37.14850000 1398.98000000
166.87300000 46.37880000 1396.89000000
166.28900000 55.09920000 1395.39000000
176.36400000 20.05500000 1400.21000000
182.02300000 11.55200000 1398.38000000
186.24800000 6.06385000 1392.08000000
191.30500000 2.58557000 1385.51000000
201.10600000 -0.24176800 1383.78000000
'MAEF_T3122
219.57300000 65.23790000 1437.11000000
221.62500000 43.96590000 1441.72000000
230.67900000 15.10710000 1438.66000000
180.07500000 29.74570000 1421.46000000
199.65300000 38.43360000 1430.44000000
208.09600000 41.65520000 1431.70000000
208.71200000 48.86920000 1431.65000000
260.56400000 53.90960000 1470.42000000
238.95700000 50.38140000 1457.70000000
234.64600000 50.25780000 1451.07000000
231.60000000 56.59750000 1448.03000000
205.52200000 47.76010000 1418.82000000
221.42300000 60.06740000 1404.24000000
230.70000000 68.90580000 1383.48000000
239.52400000 69.47270000 1374.90000000
243.09600000 59.84390000 1442.91000000
246.38900000 65.27220000 1420.19000000
256.17900000 76.67860000 1401.17000000
261.22100000 77.79270000 1389.60000000
239.69500000 32.28950000 1417.85000000
245.37600000 48.87910000 1402.10000000
250.82700000 59.86570000 1388.36000000
259.18200000 64.26110000 1375.21000000
263.95600000 63.69700000 1365.46000000
227.30400000 30.12180000 1411.66000000
234.05400000 47.33040000 1397.13000000
240.68500000 57.61060000 1383.48000000
249.95600000 62.16670000 1370.16000000
256.17700000 65.36100000 1360.20000000
249.73000000 36.75190000 1427.34000000
253.15200000 52.56370000 1407.22000000
258.92600000 64.36360000 1395.87000000
265.50400000 67.66330000 1381.39000000
270.38300000 69.13530000 1370.65000000
200.55400000 10.47030000 1396.88000000
179.63000000 29.22140000 1415.64000000
195.53400000 28.22800000 1402.62000000
213.55600000 47.69750000 1377.93000000
217.43900000 40.21250000 1382.08000000
280.34300000 35.89530000 1451.44000000
263.85300000 53.73230000 1469.07000000
270.15000000 49.75710000 1449.44000000
274.86300000 65.52910000 1420.44000000
274.54800000 59.55640000 1417.28000000
213.76600000 41.46240000 1438.02000000
206.06900000 38.82000000 1434.87000000
202.09800000 30.83110000 1431.68000000
204.66500000 21.49540000 1430.10000000
212.08500000 15.31100000 1432.18000000
222.32500000 13.53890000 1435.38000000
237.69300000 18.51920000 1445.44000000
242.30600000 24.76770000 1453.80000000
243.06600000 33.47890000 1458.41000000
240.48600000 41.10310000 1458.57000000
234.58000000 46.09860000 1455.19000000
228.97700000 46.09110000 1447.96000000
196.77700000 46.08220000 1422.12000000
189.93700000 42.77200000 1425.24000000
185.15500000 38.69970000 1429.29000000
182.24700000 33.07910000 1425.99000000
180.47600000 30.50260000 1422.17000000
194.18300000 11.73650000 1403.15000000
188.13200000 17.21790000 1410.46000000
179.81800000 26.63400000 1416.29000000
187.84700000 28.92340000 1407.61000000
200.18800000 33.61240000 1400.13000000
202.77200000 40.64650000 1396.55000000
205.91700000 47.38830000 1390.89000000
209.84900000 51.40350000 1385.35000000
216.00200000 39.96180000 1382.37000000
213.35000000 31.21450000 1386.37000000
208.95700000 22.43900000 1391.25000000
205.43200000 16.09240000 1392.65000000
220.10000000 49.15350000 1374.67000000
225.63100000 56.07840000 1369.40000000
233.60600000 57.44700000 1365.30000000
241.77600000 59.48780000 1362.32000000
249.73800000 62.73890000 1362.34000000
244.17700000 60.99460000 1452.80000000
244.55600000 60.79430000 1461.52000000
244.90000000 61.79490000 1469.25000000
250.37700000 59.57650000 1473.90000000
256.62300000 56.41970000 1472.83000000
275.66600000 37.14920000 1457.14000000
268.50900000 41.73640000 1464.93000000
264.10000000 51.58810000 1469.55000000
267.51000000 52.47490000 1460.70000000
268.18000000 52.66770000 1443.02000000
267.63200000 58.61910000 1438.05000000
267.47100000 64.84630000 1432.87000000
269.30900000 67.46840000 1426.13000000
275.20000000 60.67510000 1419.41000000
277.25000000 53.06880000 1425.45000000
276.23300000 45.92190000 1433.46000000
277.63600000 40.33990000 1441.49000000
275.22400000 66.82750000 1411.67000000
274.18800000 72.07290000 1403.35000000
275.61300000 71.88270000 1394.42000000
276.31700000 72.05290000 1385.95000000
272.62500000 70.15660000 1377.89000000
'MAEF_T3124
222.42300000 59.59940000 1430.68000000
230.67500000 41.69430000 1419.14000000
229.15900000 15.96210000 1395.52000000
224.49400000 13.30700000 1466.52000000
225.27600000 29.92750000 1445.94000000
226.35300000 33.18350000 1433.11000000
223.49800000 42.97820000 1434.84000000
249.98300000 77.37660000 1374.73000000
241.65500000 71.99400000 1399.40000000
233.01400000 53.97370000 1408.48000000
229.49200000 58.65520000 1414.58000000
206.35100000 36.49190000 1439.13000000
183.81000000 46.77950000 1432.15000000
163.54700000 51.10630000 1431.34000000
148.84300000 52.79410000 1425.37000000
220.83400000 64.64420000 1402.90000000
193.40000000 68.96150000 1406.23000000
170.14900000 73.23910000 1403.02000000
156.78800000 75.76110000 1403.39000000
200.88100000 28.37180000 1398.98000000
181.77100000 40.21780000 1401.94000000
162.17600000 49.38350000 1404.01000000
146.69200000 54.78810000 1403.71000000
133.51200000 54.66000000 1398.55000000
201.76000000 20.46250000 1415.22000000
178.94900000 32.51740000 1414.45000000
161.14500000 41.65330000 1416.84000000
145.37800000 47.56140000 1415.25000000
130.58300000 49.15540000 1407.64000000
208.77600000 41.43460000 1390.71000000
185.43600000 49.57830000 1393.24000000
166.76700000 59.10520000 1394.57000000
151.16500000 63.02650000 1396.93000000
135.64900000 61.88950000 1393.23000000
197.59700000 -11.96120000 1435.33000000
217.10200000 7.55915000 1465.41000000
201.27300000 7.49548000 1448.92000000
162.46800000 23.77120000 1441.56000000
167.34000000 15.15030000 1432.07000000
220.68900000 51.78280000 1352.04000000
242.26700000 76.90750000 1370.52000000
220.95200000 67.17270000 1368.46000000
179.97500000 76.98950000 1373.41000000
185.06200000 64.49520000 1368.81000000
229.87700000 36.37650000 1426.10000000
228.67200000 30.23330000 1433.04000000
227.44300000 19.85490000 1436.06000000
227.85500000 10.46810000 1429.74000000
228.01300000 7.28704000 1417.85000000
227.97700000 9.03115000 1404.49000000
233.83300000 22.55020000 1388.73000000
238.74200000 33.44690000 1385.48000000
241.56200000 44.69750000 1387.64000000
241.16600000 51.44450000 1394.85000000
238.56600000 52.37090000 1404.47000000
234.92400000 46.81770000 1412.90000000
214.62200000 33.43220000 1450.06000000
221.93200000 29.10300000 1457.50000000
226.99600000 25.44670000 1463.60000000
228.09400000 18.45770000 1466.17000000
225.29100000 14.48190000 1466.51000000
206.95300000 -10.24780000 1442.73000000
214.81800000 -3.28742000 1452.60000000
218.18100000 6.01369000 1464.71000000
207.81200000 7.46005000 1456.86000000
195.01000000 12.20130000 1446.68000000
188.17200000 17.32690000 1444.68000000
179.52500000 22.39730000 1444.71000000
172.40800000 26.30000000 1445.08000000
167.48600000 14.06920000 1433.79000000
177.56800000 8.12918000 1432.02000000
184.58000000 -1.19814000 1431.85000000
189.20900000 -7.67927000 1433.24000000
157.89900000 24.37430000 1438.20000000
149.55800000 31.01810000 1435.45000000
142.65400000 33.76370000 1428.76000000
136.08400000 36.45110000 1421.88000000
135.04700000 44.92560000 1415.54000000
230.20800000 76.91030000 1399.37000000
239.88200000 81.35070000 1394.81000000
248.29100000 81.95830000 1392.63000000
251.88900000 80.37760000 1385.24000000
251.22200000 79.79150000 1377.60000000
228.89600000 56.08950000 1354.47000000
237.72100000 64.42860000 1362.20000000
242.96500000 75.62520000 1369.15000000
230.70500000 73.12570000 1370.86000000
211.14000000 67.66440000 1372.63000000
203.06300000 71.50160000 1376.21000000
196.61900000 75.99200000 1380.95000000
188.34300000 79.06020000 1380.76000000
184.57100000 67.00850000 1368.77000000
195.27200000 61.13670000 1366.70000000
203.55200000 56.58010000 1361.63000000
211.27900000 52.38350000 1357.18000000
174.94300000 75.24780000 1374.60000000
166.75800000 76.11180000 1381.00000000
158.34800000 74.38900000 1383.07000000
150.00600000 71.97900000 1383.81000000
143.68700000 67.23600000 1390.97000000
'MAEF_T3128
179.09900000 61.81310000 1431.97000000
174.68700000 43.22600000 1436.34000000
187.21300000 14.73110000 1430.94000000
135.73600000 38.37850000 1403.44000000
156.54800000 45.95360000 1417.59000000
165.04200000 45.85960000 1427.44000000
165.84200000 50.39090000 1422.70000000
210.72200000 47.21140000 1478.33000000
191.22000000 55.41350000 1460.32000000
186.98200000 51.45160000 1445.36000000
186.88100000 53.89760000 1442.21000000
163.95100000 52.83930000 1403.07000000
190.78000000 65.87940000 1391.81000000
203.80000000 70.10740000 1378.47000000
214.80800000 71.70490000 1368.54000000
207.22900000 59.46160000 1443.20000000
215.44300000 71.14610000 1416.95000000
228.17900000 75.16540000 1401.84000000
237.10200000 78.82470000 1387.99000000
199.91600000 37.44930000 1416.08000000
211.94500000 53.46920000 1399.53000000
222.93100000 62.90950000 1385.13000000
233.73100000 64.86610000 1374.63000000
243.21300000 58.83480000 1367.92000000
186.91400000 35.80600000 1405.57000000
200.69300000 52.12200000 1389.51000000
214.14400000 61.27720000 1378.27000000
225.89300000 62.73890000 1364.17000000
235.17000000 59.79880000 1358.31000000
208.02900000 39.26030000 1426.49000000
218.84900000 56.08680000 1407.96000000
227.74700000 65.29910000 1394.62000000
241.64600000 67.96210000 1382.12000000
251.84100000 61.79140000 1374.22000000
163.49800000 10.93010000 1378.08000000
138.14600000 35.07920000 1393.06000000
163.74000000 35.59030000 1380.26000000
182.21800000 50.93110000 1360.42000000
187.93100000 44.10530000 1364.22000000
237.49000000 23.66090000 1455.52000000
221.30500000 49.90210000 1472.09000000
231.73600000 43.53960000 1448.37000000
248.13300000 64.99880000 1424.89000000
244.78200000 52.42770000 1423.65000000
168.87000000 42.51550000 1431.11000000
162.33100000 42.07200000 1426.81000000
156.18100000 36.59580000 1419.48000000
157.38200000 24.71900000 1416.87000000
165.91800000 16.41190000 1417.52000000
177.82900000 13.32320000 1423.61000000
193.22300000 16.00790000 1440.69000000
196.54200000 21.05260000 1451.59000000
195.30200000 30.04340000 1458.13000000
191.82900000 39.13690000 1456.13000000
186.17100000 44.77670000 1450.61000000
180.84400000 45.01780000 1442.69000000
156.04500000 51.61560000 1405.51000000
148.86400000 48.03260000 1408.82000000
140.21500000 47.36210000 1411.48000000
136.13300000 41.17420000 1408.00000000
135.86300000 38.78170000 1403.57000000
152.09700000 10.63010000 1381.51000000
142.26100000 18.53570000 1387.94000000
137.38400000 32.31150000 1392.98000000
152.16500000 35.91300000 1385.91000000
166.68800000 38.32870000 1376.45000000
168.69700000 42.37180000 1372.36000000
173.48100000 46.42590000 1369.91000000
177.16100000 50.82090000 1365.50000000
183.13700000 43.68140000 1363.20000000
179.39000000 35.06220000 1367.21000000
174.89400000 25.63810000 1373.87000000
171.39100000 17.64520000 1374.20000000
194.10800000 51.11630000 1360.74000000
202.69200000 57.79500000 1359.04000000
211.81100000 60.11360000 1356.13000000
220.12600000 59.93700000 1352.52000000
227.92800000 60.96290000 1356.06000000
204.48700000 59.72500000 1453.32000000
199.46400000 59.39270000 1463.16000000
197.83000000 58.19390000 1471.71000000
203.66300000 51.77000000 1476.19000000
209.70200000 47.93270000 1477.92000000
234.72200000 26.58360000 1462.54000000
228.95400000 34.30100000 1471.19000000
222.05200000 45.97940000 1474.02000000
226.90600000 47.82580000 1461.48000000
234.61600000 50.41430000 1444.31000000
237.60200000 56.18150000 1440.63000000
240.21300000 60.56840000 1434.90000000
243.28300000 64.19970000 1429.35000000
246.87200000 54.39420000 1425.43000000
243.57500000 47.82810000 1431.59000000
238.54700000 39.74780000 1436.71000000
241.35400000 30.55390000 1444.88000000
248.13300000 62.40090000 1414.26000000
248.76500000 68.89860000 1405.99000000
251.26500000 68.88170000 1397.03000000
255.56700000 67.30550000 1389.95000000
253.07900000 65.52340000 1380.91000000
'MAEF_T3143
192.13100000 66.53150000 1389.78000000
195.25100000 72.59530000 1370.35000000
196.43200000 63.09260000 1340.00000000
247.33500000 69.14430000 1374.11000000
218.69800000 75.55240000 1378.67000000
208.99100000 70.56540000 1374.85000000
206.58400000 71.79600000 1380.84000000
149.42200000 79.92520000 1370.73000000
170.92400000 74.95270000 1372.26000000
180.06800000 71.09860000 1371.59000000
180.47500000 72.47700000 1378.86000000
214.52400000 58.90900000 1383.38000000
206.09800000 31.83580000 1392.64000000
205.76100000 14.61190000 1402.88000000
203.75500000 5.22961000 1404.87000000
173.18400000 60.00290000 1379.09000000
177.60000000 33.90230000 1392.45000000
174.85500000 17.51440000 1399.33000000
176.61700000 7.83456000 1408.25000000
193.65700000 42.71920000 1357.30000000
191.94900000 21.03900000 1373.41000000
190.32200000 6.75257000 1385.10000000
190.08100000 -4.99346000 1394.59000000
189.04800000 -14.81840000 1397.59000000
211.34200000 45.26920000 1360.95000000
204.88400000 20.76700000 1374.90000000
202.87600000 8.10691000 1387.57000000
201.20600000 -3.06763000 1396.91000000
196.74100000 -14.51990000 1400.01000000
178.74600000 44.51400000 1358.52000000
177.02300000 23.74830000 1372.50000000
178.63500000 9.77229000 1386.45000000
177.85800000 -1.38441000 1396.81000000
181.58200000 -13.48270000 1400.02000000
244.09800000 47.62830000 1353.56000000
245.32700000 64.52090000 1378.45000000
237.06000000 40.60970000 1372.17000000
234.27000000 16.39340000 1390.33000000
230.48100000 15.95420000 1376.70000000
144.20100000 45.71480000 1347.20000000
142.16400000 69.50920000 1370.27000000
147.25700000 49.80530000 1365.53000000
148.91000000 20.96820000 1388.09000000
152.53300000 18.25080000 1375.27000000
203.05300000 73.37940000 1370.69000000
210.48100000 75.91850000 1370.87000000
218.40000000 76.13300000 1365.71000000
221.88600000 73.77910000 1355.09000000
216.90800000 69.89760000 1346.55000000
207.33200000 64.67120000 1341.39000000
185.81900000 64.97440000 1340.03000000
175.50900000 68.15130000 1344.67000000
169.90400000 72.83310000 1352.82000000
171.09600000 74.39160000 1361.69000000
177.85800000 75.53810000 1367.73000000
186.41800000 73.77630000 1369.46000000
221.25600000 66.49990000 1384.52000000
226.71800000 74.62220000 1385.99000000
232.94600000 80.47740000 1385.40000000
240.74300000 78.68350000 1381.18000000
245.09700000 73.25930000 1377.43000000
247.72000000 53.51200000 1357.40000000
250.24500000 59.01370000 1364.33000000
249.41700000 64.86790000 1373.71000000
239.87500000 52.29820000 1374.76000000
236.58400000 36.96540000 1375.53000000
234.86200000 33.86440000 1380.19000000
233.71400000 29.06580000 1385.63000000
232.87600000 23.37230000 1389.45000000
232.72300000 17.09190000 1377.45000000
234.37700000 23.11440000 1369.11000000
235.53600000 31.50290000 1362.67000000
238.70600000 38.19200000 1357.87000000
226.88900000 8.81967000 1388.09000000
222.77100000 3.72224000 1395.45000000
220.04600000 -1.72369000 1398.50000000
214.24800000 -7.40220000 1401.17000000
204.17500000 -9.03589000 1401.51000000
166.71100000 67.14180000 1378.77000000
161.69200000 74.71410000 1378.30000000
157.37600000 81.75580000 1378.86000000
152.71600000 83.67670000 1374.74000000
150.15400000 80.45650000 1371.33000000
141.53300000 53.82600000 1349.28000000
139.84700000 63.96460000 1357.06000000
140.88000000 70.15420000 1367.88000000
144.68500000 59.83390000 1370.00000000
149.24800000 43.17050000 1370.63000000
150.22500000 38.59080000 1376.75000000
150.85500000 33.72140000 1383.16000000
149.34300000 28.19940000 1388.14000000
149.26500000 19.83160000 1377.01000000
149.42100000 26.04920000 1367.44000000
150.15100000 33.79090000 1360.11000000
149.19400000 39.30720000 1352.95000000
155.44700000 11.86250000 1386.65000000
158.53100000 7.51626000 1394.46000000
161.79700000 1.72412000 1397.20000000
165.91500000 -4.41495000 1398.45000000
174.32000000 -7.56310000 1399.31000000
'NHMV_WB00671
160.560000 -3.169400 1463.100000
151.201000 -27.817500 1473.100000
144.771000 -56.944900 1464.470000
94.869000 -23.428400 1471.070000
124.095000 -17.431000 1475.580000
138.238000 -21.692600 1471.600000
141.513000 -14.684100 1469.880000
206.441000 -46.870700 1468.610000
184.731000 -29.504700 1473.720000
170.179000 -29.906500 1472.180000
169.240000 -23.572700 1471.850000
126.813000 -9.472890 1458.840000
138.384000 5.386560 1430.800000
140.492000 7.930490 1410.700000
142.105000 9.177060 1391.100000
178.630000 -23.136500 1457.350000
174.719000 -5.003090 1430.480000
176.794000 -0.932174 1408.650000
172.724000 2.688730 1390.670000
151.061000 -32.311300 1443.360000
155.190000 -14.397400 1421.350000
155.642000 -6.740530 1402.530000
155.425000 -1.962240 1382.540000
156.544000 -3.848290 1365.790000
135.727000 -26.435800 1443.820000
139.150000 -9.310930 1423.450000
142.405000 -0.900971 1404.050000
143.878000 2.534530 1384.440000
146.669000 0.814163 1368.100000
165.478000 -34.957300 1442.860000
168.568000 -17.145100 1421.000000
169.522000 -9.221250 1405.520000
169.573000 -3.970220 1385.180000
165.350000 -5.663670 1367.820000
90.326300 -38.691000 1442.360000
91.396200 -21.563600 1467.560000
98.822600 -13.520000 1445.640000
108.198000 5.456430 1414.480000
105.484000 -4.724610 1415.010000
199.213000 -60.475400 1435.620000
208.361000 -48.313600 1463.860000
204.222000 -41.608800 1440.260000
204.308000 -18.129300 1416.000000
200.658000 -27.766400 1413.400000
144.685000 -26.581800 1473.250000
137.315000 -26.904900 1474.220000
130.344000 -32.498100 1472.500000
127.238000 -40.740500 1468.800000
130.393000 -48.530300 1466.490000
136.965000 -54.897900 1465.170000
153.716000 -57.498900 1464.830000
163.192000 -56.318200 1466.120000
168.826000 -50.286600 1469.010000
169.894000 -42.764900 1471.640000
167.693000 -35.749600 1473.640000
160.180000 -30.930600 1474.030000
119.628000 -7.115640 1467.410000
113.462000 -7.161030 1475.400000
109.336000 -11.793900 1482.350000
105.685000 -17.782000 1479.670000
98.593100 -21.809800 1474.100000
88.635400 -36.447900 1449.980000
89.991600 -31.794700 1458.650000
91.142100 -24.271100 1467.600000
95.190500 -16.169600 1455.820000
103.446000 -10.167000 1441.490000
104.978000 -1.921490 1437.510000
107.659000 6.577110 1430.930000
111.479000 8.512070 1422.440000
104.483000 -4.132860 1416.530000
104.577000 -13.969300 1423.370000
102.395000 -24.663900 1431.560000
97.746900 -31.676300 1436.910000
110.510000 4.136980 1406.720000
117.054000 7.587430 1397.480000
120.678000 6.416350 1387.380000
128.234000 4.432830 1378.850000
139.156000 3.045740 1375.520000
188.248000 -23.528300 1465.800000
194.736000 -25.845100 1472.700000
197.455000 -30.607100 1478.880000
201.137000 -38.631200 1479.540000
204.226000 -43.947900 1472.300000
203.466000 -63.034800 1443.760000
205.143000 -59.440600 1455.090000
208.213000 -50.387400 1464.200000
204.792000 -43.794400 1453.930000
201.761000 -34.151400 1437.670000
203.512000 -26.552400 1434.770000
203.174000 -20.584500 1429.110000
202.676000 -15.614100 1423.510000
202.706000 -26.846600 1414.210000
199.069000 -35.709100 1419.570000
197.487000 -43.670400 1425.770000
197.978000 -53.097900 1428.880000
200.386000 -18.720600 1406.290000
195.568000 -12.646800 1398.420000
190.909000 -9.923160 1389.550000
186.201000 -10.443800 1379.270000
175.003000 -6.316630 1374.100000
'NHMV_WB00694
212.484000 -25.543500 1402.280000
226.836000 -12.108900 1413.800000
226.787000 10.455000 1428.130000
241.060000 5.632600 1359.930000
234.702000 -9.184410 1386.620000
228.918000 -9.848980 1397.650000
224.500000 -15.644200 1396.530000
192.408000 -34.913200 1461.560000
210.442000 -27.671700 1435.230000
214.827000 -20.872300 1424.600000
213.981000 -27.295100 1419.400000
218.362000 -7.433000 1384.970000
188.738000 -7.986230 1381.250000
173.057000 -2.720900 1379.650000
155.922000 8.416980 1377.630000
199.953000 -22.101700 1424.520000
180.201000 -18.934300 1409.480000
162.872000 -10.941400 1399.470000
148.136000 0.932351 1396.790000
203.341000 6.845400 1413.480000
182.335000 2.586710 1401.540000
164.456000 6.343700 1393.800000
152.864000 12.437000 1392.580000
139.761000 27.570900 1393.710000
211.438000 8.376020 1397.930000
188.108000 6.261490 1390.050000
171.109000 7.159560 1382.770000
156.523000 15.218500 1381.120000
143.299000 28.631000 1385.020000
198.921000 -1.303560 1425.140000
177.685000 -3.116410 1410.110000
163.255000 -0.782070 1401.760000
149.381000 6.425500 1399.990000
137.228000 22.622500 1399.720000
224.059000 36.768800 1367.990000
238.565000 7.295500 1357.770000
225.261000 15.938200 1359.890000
192.458000 23.660600 1362.240000
190.328000 25.938000 1364.230000
184.717000 -0.515930 1466.630000
190.470000 -31.169100 1463.560000
174.662000 -11.499300 1447.600000
152.081000 -10.416700 1435.850000
158.810000 -0.440036 1437.220000
230.465000 -9.877170 1408.680000
234.392000 -6.471680 1403.850000
237.162000 -0.975951 1401.040000
237.780000 6.261260 1403.330000
235.952000 11.627200 1410.320000
231.824000 12.908800 1420.280000
223.843000 5.831330 1433.530000
220.264000 -1.020250 1437.710000
217.765000 -8.486440 1437.820000
218.190000 -13.585100 1434.480000
220.606000 -16.493000 1428.730000
223.734000 -15.340800 1421.080000
226.855000 -9.694620 1376.550000
234.519000 -11.886700 1375.390000
240.749000 -12.457200 1373.320000
241.104000 -2.505100 1368.700000
241.932000 2.132670 1362.360000
233.127000 32.324300 1366.230000
238.213000 21.830200 1364.390000
240.542000 9.099810 1359.570000
231.403000 11.947600 1358.950000
218.954000 16.136800 1361.410000
212.211000 16.200300 1361.450000
204.906000 15.343400 1360.890000
198.165000 18.338000 1361.130000
192.461000 25.564000 1364.160000
201.513000 28.526500 1367.830000
210.022000 31.856200 1370.290000
215.963000 35.132700 1369.990000
182.899000 22.718600 1361.260000
171.906000 21.077500 1360.600000
165.789000 25.625400 1365.050000
158.981000 27.481700 1371.210000
151.774000 25.284500 1378.720000
197.881000 -31.668900 1433.510000
200.077000 -34.561200 1441.500000
203.124000 -37.981900 1446.180000
201.858000 -37.044900 1452.930000
195.157000 -35.577800 1459.760000
187.410000 -6.836180 1468.340000
191.434000 -17.787900 1466.340000
190.643000 -31.289000 1463.930000
180.835000 -23.975000 1458.200000
170.838000 -11.008300 1443.800000
166.873000 -13.442300 1441.440000
162.028000 -15.009200 1439.110000
157.740000 -14.469700 1436.080000
157.084000 -1.445990 1438.480000
163.922000 0.258389 1445.710000
171.600000 0.910728 1448.540000
176.200000 3.335090 1456.880000
153.394000 -3.237820 1428.670000
148.117000 -3.042080 1421.590000
143.790000 2.969940 1417.810000
141.823000 9.376480 1413.020000
142.017000 14.831100 1405.330000
'NHMV_WB02297
160.770000 -29.131600 1409.500000
181.346000 -20.768700 1416.160000
188.851000 3.872310 1428.490000
191.174000 -3.354010 1360.390000
182.909000 -17.651800 1386.620000
180.677000 -17.451900 1401.690000
173.534000 -24.203600 1401.370000
158.002000 -43.464400 1468.210000
170.704000 -38.343700 1438.310000
173.320000 -28.867200 1428.690000
168.395000 -32.292500 1421.700000
163.432000 -12.453600 1388.150000
131.996000 -11.175800 1387.880000
111.728000 -3.363830 1389.800000
92.692000 8.677680 1390.600000
150.961000 -28.597700 1434.100000
124.003000 -24.947000 1422.800000
102.815000 -12.988700 1419.080000
86.769800 -1.637070 1415.510000
157.493000 0.327606 1419.990000
126.829000 2.167800 1413.980000
105.354000 6.227230 1409.700000
87.585100 13.589700 1407.390000
74.513200 22.572300 1408.500000
161.973000 4.824100 1404.940000
131.533000 5.537760 1399.520000
109.918000 8.591850 1396.300000
92.292100 15.723600 1394.970000
76.510600 24.453500 1399.470000
154.493000 -6.677000 1432.220000
125.868000 -4.466800 1424.550000
102.384000 -0.778999 1420.220000
86.465900 6.389370 1417.590000
72.195300 16.892000 1414.820000
176.792000 36.237900 1369.110000
187.488000 2.158510 1358.230000
156.414000 17.435000 1362.810000
126.263000 24.030300 1366.070000
129.688000 22.996300 1372.270000
149.194000 -7.846910 1481.400000
154.639000 -42.872100 1470.950000
135.225000 -19.903900 1465.140000
101.991000 -13.885500 1455.810000
109.056000 -5.607870 1451.520000
183.560000 -18.240000 1410.830000
186.894000 -15.382800 1405.160000
190.870000 -9.279990 1402.150000
194.359000 -1.499210 1403.940000
194.699000 4.233430 1410.500000
192.173000 5.868320 1420.280000
188.633000 -1.023640 1435.660000
186.016000 -8.670510 1440.840000
183.424000 -17.026000 1441.090000
181.895000 -22.369500 1436.790000
180.920000 -24.700400 1430.580000
180.809000 -23.566400 1423.150000
170.877000 -16.320000 1378.670000
178.744000 -20.126000 1371.390000
187.692000 -20.621000 1366.960000
189.996000 -12.539700 1364.090000
190.945000 -5.669990 1361.530000
184.258000 29.803700 1366.590000
188.911000 18.846300 1363.890000
189.485000 3.007420 1359.050000
171.393000 14.058800 1359.570000
151.352000 16.516100 1361.770000
145.317000 15.140200 1360.330000
136.738000 14.620200 1361.920000
130.483000 14.876400 1361.800000
131.181000 24.498900 1370.380000
141.094000 27.622200 1369.090000
154.272000 29.356500 1369.770000
163.812000 34.089900 1370.000000
119.308000 21.613000 1370.780000
108.170000 20.619300 1372.850000
101.686000 26.245600 1377.410000
93.661100 28.747500 1383.990000
85.124700 25.610400 1392.340000
153.338000 -39.785200 1439.740000
157.093000 -47.687100 1445.230000
163.293000 -54.069000 1449.520000
163.725000 -50.681100 1457.620000
158.616000 -45.425500 1465.530000
151.486000 -15.028600 1482.270000
155.537000 -26.069700 1475.140000
156.756000 -40.342100 1472.380000
145.950000 -32.941800 1468.630000
126.045000 -19.300400 1464.040000
117.242000 -20.617500 1461.280000
111.996000 -20.323500 1456.620000
106.451000 -19.104100 1453.630000
108.254000 -7.573940 1455.820000
118.174000 -6.669950 1459.180000
128.185000 -6.696810 1466.270000
138.098000 -3.760290 1472.590000
97.803900 -6.994250 1449.170000
89.642200 -4.933480 1442.310000
83.864600 2.904740 1438.520000
80.300600 11.202900 1432.840000
78.312400 11.821800 1421.980000
'NHMV_WB02300
194.994000 -35.934700 1430.270000
197.618000 -25.368700 1453.320000
197.839000 -4.740960 1467.330000
256.403000 -19.427600 1442.870000
227.735000 -29.835600 1444.050000
213.409000 -27.680200 1445.700000
209.859000 -30.881200 1440.670000
139.299000 -23.102000 1460.630000
166.919000 -33.643000 1453.210000
180.142000 -29.021700 1450.750000
182.590000 -31.494400 1443.280000
221.515000 -22.435700 1427.700000
212.733000 -15.431800 1405.140000
207.035000 -2.164450 1392.110000
201.503000 7.373500 1380.230000
167.053000 -23.694600 1435.850000
169.455000 -16.370400 1411.330000
169.994000 -4.982820 1397.400000
172.721000 8.725720 1382.890000
193.986000 -3.410460 1437.650000
189.819000 1.700460 1414.980000
185.722000 8.346340 1396.280000
183.113000 19.347800 1381.760000
180.108000 35.484400 1371.240000
208.417000 -6.288480 1433.520000
203.392000 -0.252728 1410.610000
202.230000 6.249030 1393.930000
199.558000 15.005500 1382.350000
187.444000 34.397200 1369.840000
180.767000 -6.763240 1438.160000
178.413000 -1.296640 1415.720000
172.577000 5.125430 1398.840000
172.192000 16.856200 1383.120000
173.638000 32.472600 1372.130000
253.079000 11.315400 1435.100000
255.914000 -19.737400 1439.210000
249.034000 -10.784900 1422.570000
236.288000 4.154820 1396.430000
234.849000 6.593530 1400.010000
140.311000 4.962860 1454.340000
137.696000 -23.651800 1456.890000
140.734000 -11.955400 1438.830000
142.752000 1.943190 1409.310000
144.814000 3.352680 1411.010000
204.537000 -26.106400 1452.170000
211.692000 -24.912900 1453.030000
216.298000 -20.874900 1455.400000
217.171000 -14.768400 1459.500000
213.077000 -9.323840 1463.450000
205.288000 -5.482490 1465.730000
190.461000 -6.240150 1467.490000
183.540000 -10.896400 1466.010000
179.377000 -16.743100 1462.800000
178.541000 -21.895800 1459.370000
181.899000 -25.470200 1456.500000
189.496000 -26.452600 1454.130000
230.886000 -29.800700 1431.950000
238.677000 -34.529400 1436.740000
243.333000 -35.321100 1444.540000
249.178000 -28.831400 1447.150000
254.143000 -23.066500 1444.500000
258.104000 5.394080 1439.510000
256.212000 -4.701250 1441.460000
257.134000 -16.621200 1441.750000
251.351000 -16.298300 1429.080000
245.766000 -10.832300 1416.360000
243.211000 -10.460900 1409.560000
239.817000 -9.399060 1402.260000
237.010000 -4.525940 1396.850000
238.119000 6.852550 1400.240000
239.216000 6.800610 1409.310000
241.939000 7.639620 1419.970000
245.446000 10.698900 1427.540000
231.050000 6.163590 1391.680000
225.117000 11.307700 1385.750000
217.863000 17.748300 1381.710000
210.041000 25.973500 1378.250000
198.234000 26.639700 1375.470000
162.243000 -31.331700 1442.410000
156.376000 -36.815800 1449.190000
153.266000 -38.771600 1456.640000
146.903000 -35.774300 1462.020000
141.638000 -28.470600 1462.250000
137.403000 -0.753167 1458.490000
139.280000 -11.076200 1460.560000
138.556000 -21.015400 1459.730000
139.250000 -18.701200 1449.040000
141.497000 -11.869700 1431.720000
142.166000 -11.726300 1425.110000
141.898000 -10.614800 1417.670000
142.882000 -6.943490 1411.620000
143.127000 3.047820 1411.920000
143.729000 3.380590 1421.880000
143.202000 5.264540 1431.740000
142.158000 7.714740 1442.340000
146.957000 3.418500 1403.150000
149.419000 8.438070 1395.450000
153.720000 16.600500 1390.030000
158.873000 24.861900 1384.850000
168.095000 24.966500 1379.240000
'NHMV_WB02301
155.460000 87.681100 1438.060000
158.516000 102.333000 1429.700000
158.127000 116.319000 1401.290000
212.809000 93.505600 1435.320000
181.844000 100.010000 1440.250000
170.941000 98.683300 1434.070000
165.787000 95.472200 1438.430000
104.956000 103.478000 1417.900000
131.482000 102.113000 1431.260000
142.600000 101.046000 1428.190000
145.550000 97.183100 1433.530000
175.199000 80.000900 1434.180000
170.062000 53.631700 1425.460000
171.043000 37.126300 1409.320000
170.876000 24.394300 1397.240000
135.498000 81.717300 1427.700000
141.381000 52.068300 1419.250000
143.926000 40.931000 1405.750000
145.729000 27.102700 1393.400000
158.689000 83.596800 1407.460000
158.601000 59.426100 1405.550000
160.083000 42.487200 1396.620000
160.390000 30.097300 1383.930000
164.742000 20.631800 1368.090000
172.213000 82.693200 1414.330000
170.058000 59.152700 1410.150000
172.352000 41.986700 1400.800000
173.397000 29.072600 1387.560000
172.914000 19.963300 1370.210000
147.283000 84.644200 1407.520000
147.083000 59.304100 1404.280000
147.155000 43.300400 1397.040000
149.782000 29.416800 1383.650000
156.277000 19.366900 1366.740000
217.948000 87.732700 1403.010000
212.461000 87.117700 1436.870000
204.157000 75.610000 1426.350000
204.294000 46.038300 1412.710000
199.688000 56.444700 1406.550000
108.160000 98.049200 1386.420000
104.034000 98.960000 1416.260000
111.790000 85.139500 1405.910000
113.016000 54.142300 1397.280000
120.754000 62.345400 1391.920000
164.787000 103.179000 1432.030000
172.297000 103.959000 1433.970000
180.231000 105.399000 1429.440000
183.256000 109.895000 1420.770000
178.832000 113.883000 1411.780000
168.937000 115.866000 1404.030000
150.003000 115.470000 1402.520000
141.472000 113.050000 1406.170000
136.296000 110.250000 1413.310000
136.467000 107.740000 1420.780000
141.616000 105.816000 1426.760000
149.774000 103.375000 1429.520000
183.535000 85.550500 1442.170000
189.860000 92.540400 1448.250000
197.443000 97.581300 1452.490000
205.049000 96.441500 1446.820000
210.520000 94.894900 1440.430000
219.559000 90.567300 1410.950000
218.027000 92.276800 1421.460000
214.708000 90.710400 1432.770000
207.435000 80.967300 1431.150000
200.474000 71.780600 1427.000000
201.737000 66.076500 1425.210000
201.409000 59.031500 1423.670000
201.942000 52.623300 1420.850000
201.804000 56.496300 1406.640000
199.897000 66.291300 1406.630000
204.196000 74.750300 1404.120000
209.470000 81.179700 1401.470000
200.592000 42.416500 1405.620000
197.023000 32.661800 1401.390000
194.524000 27.752000 1392.580000
189.100000 24.959600 1385.120000
179.026000 23.537700 1380.050000
126.774000 88.555400 1430.360000
120.733000 95.854600 1432.780000
116.881000 102.307000 1435.530000
110.932000 105.363000 1431.270000
107.368000 104.380000 1423.470000
105.376000 102.380000 1391.330000
104.659000 103.295000 1402.790000
103.480000 101.882000 1413.620000
107.642000 92.373500 1412.130000
113.603000 79.318700 1407.220000
113.869000 73.400000 1407.930000
113.198000 66.888000 1406.320000
113.421000 58.721300 1404.430000
117.457000 61.723000 1391.500000
119.867000 71.404200 1392.600000
119.891000 80.125000 1391.370000
115.481000 88.433100 1387.910000
119.405000 49.512300 1390.590000
123.917000 39.629100 1386.540000
126.704000 32.000500 1378.970000
134.536000 27.108200 1373.050000
146.324000 23.907100 1374.010000
'NHMV_WB02303
183.134000 73.228700 1387.890000
185.387000 91.609600 1384.440000
187.943000 119.242000 1384.660000
134.412000 91.738800 1381.310000
155.908000 86.356400 1381.700000
170.170000 90.381000 1384.100000
173.261000 80.507900 1385.430000
239.275000 89.608700 1397.840000
212.243000 83.577600 1388.130000
201.260000 87.704700 1387.460000
194.347000 77.941200 1388.840000
158.495000 81.941700 1395.630000
164.223000 69.275700 1424.540000
162.228000 68.956800 1448.070000
159.872000 72.642300 1468.070000
206.131000 80.525400 1402.990000
192.990000 68.611400 1429.390000
187.790000 67.526800 1451.010000
181.025000 71.670300 1473.500000
183.326000 103.727000 1409.850000
177.563000 87.879100 1433.190000
174.350000 83.743200 1453.720000
170.305000 85.189600 1473.710000
167.727000 90.104100 1493.170000
167.972000 98.746600 1409.860000
164.986000 82.932800 1428.800000
162.585000 81.139400 1449.870000
158.364000 82.494600 1470.360000
158.195000 89.845200 1492.310000
196.195000 99.563700 1410.990000
189.495000 85.070900 1433.410000
186.259000 80.538600 1453.540000
182.198000 79.998500 1473.440000
175.484000 87.120000 1496.410000
132.043000 116.398000 1407.540000
128.615000 92.559200 1387.940000
131.406000 97.710500 1406.980000
136.040000 81.311900 1432.020000
140.650000 83.333400 1437.080000
230.665000 110.601000 1423.420000
239.363000 85.351000 1406.770000
230.849000 91.848500 1423.380000
215.606000 80.652300 1445.860000
212.053000 84.503900 1449.380000
178.650000 91.955800 1382.620000
172.040000 94.863100 1380.030000
167.235000 100.706000 1378.840000
166.632000 108.744000 1379.860000
171.501000 115.725000 1381.060000
179.858000 119.460000 1383.260000
195.994000 117.477000 1384.540000
203.876000 112.734000 1383.600000
207.753000 105.663000 1382.700000
206.632000 98.783500 1382.470000
201.750000 93.882200 1382.810000
193.618000 91.570100 1383.600000
151.243000 79.677800 1390.220000
148.650000 81.073500 1384.860000
146.223000 84.246800 1378.630000
139.741000 90.324400 1379.730000
134.964000 91.748400 1381.130000
128.928000 113.971000 1398.920000
127.242000 107.183000 1390.880000
127.889000 95.588000 1386.850000
130.198000 93.545500 1400.280000
132.878000 92.803700 1412.480000
133.154000 87.122000 1417.500000
132.807000 80.128400 1422.870000
134.962000 78.878000 1428.760000
136.805000 84.901200 1432.410000
136.647000 95.076400 1427.390000
137.063000 105.087000 1419.410000
135.768000 112.566000 1415.740000
138.588000 81.635600 1443.140000
139.507000 81.651400 1453.720000
140.988000 87.511500 1462.760000
145.747000 89.987500 1472.770000
153.012000 88.659400 1481.330000
211.678000 78.169700 1397.640000
216.437000 77.771700 1392.020000
222.505000 78.343000 1387.760000
230.071000 82.375200 1390.080000
237.276000 88.079100 1395.680000
237.163000 107.931000 1416.420000
242.628000 99.822800 1409.760000
241.835000 90.033500 1406.020000
235.765000 85.230400 1414.440000
225.821000 88.258100 1429.350000
222.989000 83.057200 1434.610000
220.773000 78.475500 1438.510000
217.140000 77.028900 1442.370000
215.190000 84.802100 1447.490000
217.455000 92.901700 1442.500000
219.136000 99.298100 1434.340000
224.581000 105.211000 1428.800000
211.924000 82.245000 1455.550000
205.253000 78.908400 1464.310000
203.207000 82.313000 1474.240000
195.238000 86.283400 1481.540000
184.483000 85.301200 1486.510000
'NHMV_WB02304
203.152000 89.280200 1463.830000
208.523000 68.239600 1470.060000
218.248000 48.756900 1459.670000
159.800000 49.337500 1465.700000
181.381000 68.021400 1470.060000
193.293000 69.377800 1467.740000
194.027000 75.886000 1466.520000
257.480000 83.577100 1471.420000
231.060000 86.045200 1472.100000
221.573000 77.305300 1468.070000
216.914000 83.539200 1468.370000
185.372000 77.401600 1454.650000
188.894000 92.236000 1428.760000
187.955000 96.000000 1407.670000
188.259000 92.599200 1392.840000
223.097000 89.497100 1454.640000
213.134000 101.513000 1427.980000
209.990000 103.985000 1408.530000
210.748000 104.180000 1392.790000
210.653000 70.140700 1441.190000
206.109000 84.211000 1421.390000
203.584000 90.047200 1405.250000
202.481000 90.355800 1384.880000
201.923000 86.260100 1370.380000
197.830000 66.554900 1440.500000
194.025000 80.192800 1422.190000
191.725000 87.484100 1404.610000
192.475000 88.706000 1386.340000
195.209000 85.975600 1372.110000
222.220000 75.371900 1441.830000
217.019000 89.068800 1423.480000
212.543000 95.181100 1406.090000
211.539000 96.258700 1385.880000
206.710000 91.645400 1370.670000
166.674000 37.339300 1439.120000
158.646000 53.350400 1462.680000
162.383000 57.562700 1445.390000
163.625000 74.141800 1421.840000
168.517000 67.137300 1415.550000
263.851000 72.082600 1439.920000
257.961000 87.706700 1466.840000
253.583000 89.091800 1449.450000
242.778000 101.823000 1421.780000
241.810000 98.353700 1417.340000
201.912000 66.266400 1470.260000
195.019000 63.822600 1470.110000
191.084000 57.420400 1468.860000
192.545000 49.995500 1465.370000
199.589000 46.415200 1462.260000
209.593000 46.136100 1459.820000
224.798000 52.676800 1460.880000
230.935000 58.007600 1463.670000
231.866000 64.272900 1467.700000
229.082000 69.819600 1470.040000
223.669000 72.818800 1470.850000
216.001000 70.813600 1470.700000
175.413000 74.906600 1461.670000
169.408000 71.548000 1470.890000
163.972000 66.183200 1477.500000
161.013000 58.411400 1474.360000
159.751000 53.124300 1469.510000
164.551000 38.203700 1447.260000
162.943000 41.592800 1456.620000
158.558000 48.404500 1462.950000
161.461000 57.649400 1453.050000
163.331000 61.717500 1440.850000
164.233000 66.345500 1437.050000
163.683000 71.082000 1431.840000
162.891000 74.137900 1426.660000
165.454000 66.107700 1418.140000
168.171000 58.619300 1423.980000
168.382000 51.179000 1430.320000
168.494000 44.049600 1432.660000
170.115000 74.059600 1410.130000
172.093000 81.986600 1401.390000
175.421000 83.030900 1392.030000
181.548000 84.524600 1384.970000
189.385000 87.560200 1379.850000
230.563000 93.741800 1464.010000
236.884000 93.703000 1471.450000
242.132000 92.483100 1477.530000
249.363000 88.674700 1478.740000
255.160000 85.122300 1474.770000
266.374000 73.034600 1448.050000
263.459000 77.300100 1458.750000
260.128000 83.906300 1466.990000
255.391000 89.738100 1458.420000
249.177000 94.631100 1445.060000
244.498000 98.412500 1440.180000
242.742000 103.131000 1433.990000
241.093000 105.551000 1427.360000
244.555000 99.099500 1420.530000
248.933000 91.089900 1425.410000
251.157000 84.481800 1432.430000
256.814000 77.775400 1435.170000
238.354000 101.064000 1410.970000
232.673000 103.399000 1401.390000
227.992000 102.516000 1391.560000
221.056000 102.483000 1383.270000
212.544000 98.265700 1377.890000
'NHMV_WB02306
167.741000 60.744700 1413.700000
168.097000 81.300800 1403.180000
168.797000 108.945000 1411.660000
116.144000 89.415200 1396.030000
144.152000 76.477300 1402.900000
156.567000 77.794800 1405.490000
157.727000 67.901200 1409.040000
222.142000 85.803100 1399.930000
191.734000 75.579500 1401.670000
183.937000 76.013600 1405.390000
177.290000 66.922300 1409.560000
143.559000 67.287800 1420.970000
149.055000 63.563900 1444.340000
150.064000 63.844800 1463.710000
149.460000 68.154300 1479.250000
189.851000 65.755600 1423.770000
180.097000 59.642600 1448.140000
178.788000 63.483300 1467.320000
175.165000 64.784200 1481.660000
168.037000 85.796800 1431.900000
165.088000 74.388600 1453.480000
164.384000 72.510100 1468.870000
163.699000 76.792000 1484.690000
162.668000 90.289700 1492.110000
152.661000 83.802000 1430.420000
151.866000 74.151300 1451.160000
152.541000 71.951800 1466.760000
151.505000 77.303200 1483.340000
155.035000 89.094400 1491.880000
182.456000 82.693900 1431.400000
178.156000 73.281300 1453.670000
175.385000 71.766900 1467.540000
174.658000 77.463900 1485.820000
169.634000 89.442500 1494.690000
114.539000 110.283000 1425.900000
114.367000 84.416100 1400.760000
115.858000 82.629800 1426.530000
118.166000 75.766900 1450.040000
122.005000 80.144500 1452.390000
221.458000 106.425000 1428.170000
224.090000 81.869800 1405.710000
217.340000 84.938100 1422.830000
210.077000 73.504600 1456.490000
207.224000 77.724400 1457.990000
162.169000 80.935500 1401.930000
155.031000 81.961700 1400.880000
147.173000 88.189600 1401.530000
144.376000 98.589200 1402.360000
148.795000 106.129000 1406.700000
158.615000 109.159000 1410.770000
179.252000 108.880000 1411.400000
188.953000 103.923000 1407.420000
194.250000 96.424000 1404.230000
191.814000 88.110100 1402.930000
184.383000 82.988000 1402.410000
176.108000 81.146700 1402.320000
134.980000 67.611700 1412.520000
130.735000 70.256700 1401.610000
126.947000 73.232900 1392.150000
120.573000 80.690800 1389.520000
116.135000 85.252500 1392.430000
112.126000 109.738000 1416.140000
113.463000 103.385000 1406.470000
113.421000 91.070600 1399.250000
118.313000 83.582500 1414.770000
115.167000 77.662700 1430.320000
117.316000 72.722100 1431.400000
118.731000 67.506400 1437.920000
119.342000 68.886300 1445.340000
118.441000 80.300400 1450.010000
120.317000 86.385100 1444.490000
119.030000 94.682800 1436.630000
118.854000 103.015000 1432.550000
124.932000 76.602600 1458.280000
128.337000 76.915800 1468.920000
132.331000 80.908000 1478.210000
138.541000 85.237300 1484.700000
147.498000 84.196800 1489.210000
199.523000 65.070900 1414.520000
204.474000 67.596500 1404.680000
208.075000 69.947700 1396.200000
214.164000 76.585200 1394.460000
219.596000 83.286600 1397.210000
223.910000 104.107000 1420.150000
225.657000 96.289200 1410.750000
225.247000 86.696200 1405.360000
219.828000 81.038200 1414.080000
216.478000 78.381600 1430.370000
213.460000 71.597700 1435.630000
212.140000 66.820500 1442.500000
211.519000 66.510600 1450.020000
210.231000 77.392300 1456.240000
211.485000 83.852800 1449.110000
212.402000 92.532100 1443.010000
214.823000 101.127000 1436.710000
202.948000 73.494800 1463.390000
197.676000 71.626900 1472.690000
192.498000 75.258600 1481.400000
187.360000 81.021400 1488.300000
177.551000 82.708500 1491.560000
'NHMV_WB02530
124.863000 85.599500 1389.270000
121.190000 66.077900 1369.640000
127.975000 35.016500 1359.950000
165.830000 85.293200 1325.630000
138.617000 87.412600 1349.990000
134.040000 76.039700 1360.660000
132.860000 82.115100 1367.610000
85.677100 27.804800 1409.870000
98.490300 55.683600 1391.590000
110.822000 59.086200 1386.200000
111.694000 66.768100 1389.690000
148.233000 85.767500 1365.490000
166.396000 83.713600 1400.310000
185.802000 75.654800 1416.420000
199.281000 65.986500 1429.140000
113.500000 58.592800 1404.210000
147.023000 68.245500 1421.090000
168.037000 66.092500 1436.750000
190.813000 55.345000 1440.990000
147.312000 51.962700 1387.260000
166.302000 57.904800 1408.380000
182.548000 57.114300 1424.180000
200.149000 47.311900 1434.750000
213.017000 37.166300 1440.360000
156.235000 60.019800 1377.520000
175.404000 67.144600 1396.690000
190.701000 66.344700 1413.890000
206.164000 58.265200 1426.070000
218.611000 40.800900 1435.250000
137.411000 47.837600 1395.160000
156.762000 50.882900 1417.500000
172.670000 53.148800 1432.770000
189.143000 47.781200 1441.580000
207.495000 34.724800 1446.350000
188.382000 61.564500 1335.160000
167.526000 89.145500 1328.600000
181.621000 82.221000 1357.620000
200.477000 85.983800 1379.620000
202.296000 79.747100 1377.680000
120.290000 8.445640 1418.690000
90.184700 29.667800 1413.820000
110.938000 28.843900 1423.630000
138.042000 40.544200 1446.570000
140.399000 32.960400 1443.180000
125.444000 70.430400 1363.580000
130.108000 72.515700 1355.860000
135.625000 68.839400 1349.150000
138.255000 59.935700 1344.760000
136.390000 49.941000 1346.290000
132.793000 40.353500 1352.420000
122.104000 33.090000 1365.470000
115.239000 33.858000 1372.040000
109.921000 38.868800 1377.340000
107.908000 46.797000 1379.620000
108.295000 55.302000 1379.820000
113.956000 62.007000 1375.690000
148.621000 94.048200 1355.850000
145.320000 98.149000 1345.470000
142.519000 99.029900 1335.460000
147.328000 92.766700 1328.450000
157.792000 90.722400 1324.620000
183.062000 66.145300 1329.780000
175.471000 73.259700 1326.780000
169.065000 83.929500 1325.690000
176.220000 83.582600 1342.900000
183.007000 85.933300 1362.010000
183.589000 90.494200 1366.670000
186.634000 92.777100 1373.640000
191.626000 91.498500 1379.890000
202.228000 81.388500 1375.110000
198.193000 75.979600 1366.630000
194.100000 68.947000 1356.880000
192.398000 63.142400 1348.040000
205.494000 79.770000 1387.850000
210.891000 73.473100 1399.000000
217.258000 64.728700 1407.000000
221.439000 55.358400 1415.450000
217.913000 49.724800 1426.210000
102.304000 56.600200 1406.600000
91.332800 55.358000 1404.490000
82.156000 53.317900 1401.760000
79.959800 43.660600 1400.140000
82.643700 33.032800 1406.100000
109.830000 8.261340 1414.920000
98.550500 16.116000 1411.140000
89.742400 25.502900 1411.700000
99.887600 30.688300 1419.400000
117.399000 34.586600 1427.940000
119.329000 42.475000 1432.360000
124.567000 47.644700 1438.150000
131.716000 48.778200 1443.390000
138.642000 32.961600 1444.500000
132.591000 28.051400 1437.330000
128.313000 21.778800 1429.480000
125.911000 14.468400 1423.770000
148.238000 39.410000 1449.530000
160.499000 38.996400 1453.430000
172.803000 33.809800 1454.920000
185.287000 30.023600 1455.510000
195.969000 35.290000 1449.940000
'NHMV_WB02532
180.940000 28.324000 1372.200000
192.224000 22.865700 1395.990000
176.506000 33.884100 1426.090000
233.001000 67.062000 1401.200000
204.392000 48.849700 1391.980000
196.407000 40.130400 1393.150000
193.345000 39.749300 1386.210000
153.938000 -22.118500 1411.410000
173.399000 3.233820 1396.000000
175.899000 11.772400 1394.420000
175.733000 10.285000 1388.330000
191.310000 51.734000 1384.690000
162.044000 59.446400 1367.080000
139.453000 72.233400 1363.440000
121.545000 79.901400 1366.730000
160.658000 10.607000 1388.340000
142.780000 35.810600 1369.080000
124.491000 49.023400 1363.990000
108.407000 59.413300 1370.870000
159.916000 44.005600 1400.770000
143.559000 53.469500 1386.200000
127.466000 63.162100 1379.930000
112.063000 72.732000 1383.460000
99.255700 82.858500 1390.550000
169.401000 58.056400 1396.650000
154.303000 66.396700 1382.520000
137.125000 76.438500 1375.080000
119.254000 83.226000 1378.990000
103.506000 90.574300 1387.880000
152.008000 29.663500 1398.220000
137.779000 39.960900 1384.630000
120.966000 50.686900 1378.160000
106.386000 62.243600 1381.230000
93.571200 76.559700 1389.370000
197.255000 87.255400 1414.610000
233.045000 68.546700 1396.080000
204.900000 78.659600 1395.100000
170.596000 84.458700 1371.100000
164.454000 86.713400 1374.940000
135.408000 -4.499820 1422.320000
154.797000 -21.672100 1403.950000
143.696000 -9.914740 1400.070000
122.446000 17.887600 1378.600000
119.693000 22.390400 1383.090000
195.553000 30.329100 1396.890000
198.662000 37.035600 1399.160000
198.406000 43.336500 1404.860000
196.573000 47.568100 1412.950000
191.042000 46.747400 1420.450000
183.043000 40.909600 1425.020000
172.899000 24.574500 1426.170000
170.881000 14.365400 1423.190000
171.185000 7.890420 1416.630000
174.552000 7.478910 1408.680000
179.866000 9.597840 1401.370000
186.028000 15.603100 1398.530000
204.346000 53.245000 1385.940000
215.753000 54.320700 1389.390000
225.368000 56.123900 1390.810000
233.127000 59.335600 1397.590000
233.736000 64.212200 1400.430000
208.484000 83.944600 1413.330000
219.740000 77.597700 1409.180000
230.742000 70.692000 1401.050000
216.492000 72.889700 1395.370000
198.004000 77.157600 1389.270000
190.843000 76.974900 1382.890000
183.875000 77.419800 1374.530000
176.260000 80.025000 1370.700000
170.831000 86.855500 1375.070000
176.163000 87.470900 1387.130000
182.826000 87.708300 1399.070000
187.704000 87.418500 1407.300000
157.948000 88.470400 1372.130000
145.686000 92.278600 1373.290000
134.687000 96.834400 1378.470000
123.083000 97.681900 1381.360000
113.383000 92.440500 1382.510000
164.839000 1.150240 1388.220000
169.627000 -7.181060 1390.860000
172.883000 -16.588500 1395.110000
170.824000 -25.116900 1402.400000
161.754000 -25.247400 1408.080000
140.993000 -9.896500 1422.740000
148.124000 -17.438800 1417.990000
152.607000 -21.953300 1411.060000
151.222000 -15.893000 1400.640000
139.501000 -4.027320 1392.210000
137.901000 2.465550 1385.900000
133.349000 7.249130 1379.030000
128.338000 13.424300 1375.930000
120.723000 17.004500 1382.120000
123.876000 10.985700 1392.310000
128.689000 7.017560 1402.740000
130.755000 2.649020 1413.190000
116.002000 25.550800 1377.130000
107.423000 33.709900 1378.510000
100.579000 43.314700 1385.590000
95.772100 53.570300 1386.810000
95.219300 65.191200 1385.910000
'NHMV_WB02535
197.100000 39.904500 1393.630000
206.498000 61.474300 1385.780000
208.628000 93.545200 1396.470000
159.134000 64.095400 1354.270000
178.752000 60.745800 1366.870000
191.401000 60.756600 1378.850000
190.689000 52.757700 1381.050000
252.529000 43.745000 1415.480000
232.762000 48.663700 1402.030000
221.988000 54.943700 1398.140000
215.645000 47.840900 1397.830000
174.765000 54.658400 1389.090000
164.172000 42.458000 1418.110000
152.803000 42.386300 1438.230000
140.686000 44.939900 1456.110000
217.122000 45.368800 1417.660000
189.449000 35.248900 1433.440000
173.685000 38.350400 1453.730000
161.202000 41.335500 1472.690000
192.352000 72.316200 1416.830000
177.612000 58.845900 1434.060000
165.044000 54.503600 1450.390000
153.059000 56.350700 1467.280000
143.755000 65.877000 1485.160000
175.145000 72.687900 1405.200000
163.232000 57.668700 1424.210000
153.078000 55.071600 1438.520000
140.820000 57.450800 1458.120000
135.384000 63.433500 1479.900000
204.790000 66.780200 1425.660000
189.227000 53.836100 1440.640000
176.918000 48.792000 1458.080000
163.535000 51.557100 1474.700000
150.456000 60.457800 1490.300000
145.885000 95.536500 1387.330000
155.357000 63.388600 1359.010000
147.685000 70.697400 1384.620000
129.286000 56.060900 1417.950000
131.883000 66.322200 1417.290000
242.563000 73.924500 1445.740000
251.635000 44.098000 1418.650000
231.705000 51.894000 1441.630000
206.543000 38.014900 1466.270000
208.099000 49.236800 1466.360000
199.792000 63.104700 1381.430000
193.006000 65.981900 1377.360000
187.876000 73.625100 1375.520000
186.495000 83.435900 1376.090000
191.982000 90.805300 1381.610000
200.418000 94.328100 1389.910000
217.112000 90.112200 1400.660000
225.493000 83.070200 1402.390000
228.621000 73.486800 1402.220000
227.044000 66.312700 1400.030000
222.442000 61.894100 1396.370000
214.755000 60.518400 1391.210000
168.412000 50.166100 1375.130000
166.180000 49.108600 1362.760000
167.342000 52.142600 1353.760000
164.832000 57.620200 1351.980000
161.685000 62.030000 1353.050000
147.644000 92.350500 1376.050000
151.329000 82.315400 1366.720000
155.094000 68.152000 1358.230000
151.517000 66.094800 1373.520000
144.752000 67.231800 1391.030000
141.411000 61.226200 1396.140000
138.837000 54.612100 1402.830000
135.392000 51.944500 1410.420000
130.699000 66.178600 1414.740000
137.111000 72.491100 1406.480000
140.527000 82.246000 1399.160000
144.196000 89.295200 1395.140000
128.175000 59.790800 1426.620000
126.579000 56.154200 1437.390000
124.908000 58.474800 1447.260000
127.803000 60.155900 1457.240000
132.891000 59.846500 1467.240000
227.208000 39.352700 1414.740000
236.355000 34.385000 1411.240000
244.188000 34.304900 1405.340000
249.814000 37.983300 1406.210000
252.085000 41.386600 1411.770000
247.942000 70.523300 1438.430000
251.760000 60.201200 1427.920000
253.514000 46.957200 1418.380000
242.551000 47.765900 1428.380000
225.303000 47.169200 1445.640000
220.004000 42.062100 1449.530000
213.493000 37.962100 1452.730000
208.214000 35.284400 1458.180000
210.468000 46.698600 1467.190000
217.404000 54.193300 1460.620000
225.157000 61.752800 1456.450000
233.020000 69.477300 1452.640000
199.800000 42.225800 1471.310000
190.261000 42.172000 1476.790000
182.911000 47.118900 1483.460000
173.829000 52.501900 1486.540000
161.519000 54.100900 1486.680000
'NHMV_WB02536
141.387000 39.470100 1383.460000
146.090000 66.294100 1385.110000
145.252000 89.782000 1407.760000
93.838000 77.190800 1364.720000
120.813000 66.909800 1367.510000
131.262000 67.223900 1376.060000
131.889000 60.132300 1376.450000
195.905000 57.582700 1407.720000
177.324000 56.446100 1392.100000
161.408000 59.594000 1390.770000
159.508000 52.295500 1388.910000
117.863000 51.017300 1380.420000
114.927000 25.179800 1403.840000
108.162000 15.091300 1424.560000
101.645000 16.868900 1445.450000
162.345000 42.928300 1399.830000
140.818000 18.086100 1413.240000
129.137000 11.242400 1433.700000
123.708000 13.069500 1452.680000
134.983000 56.218300 1411.170000
125.774000 35.304500 1421.360000
119.928000 24.447800 1435.750000
112.298000 24.065900 1454.340000
108.878000 29.198800 1471.400000
123.500000 58.667300 1402.580000
111.395000 36.384800 1414.230000
107.361000 26.021100 1428.930000
100.294000 24.730000 1450.270000
101.190000 28.809500 1469.340000
146.708000 52.217800 1413.100000
139.839000 30.905600 1423.970000
130.716000 21.481700 1437.540000
122.179000 21.655900 1456.590000
114.713000 26.697000 1473.590000
84.761000 83.095900 1396.260000
92.426800 72.406900 1366.600000
90.543800 67.015000 1380.550000
83.551000 33.117700 1410.320000
85.249300 39.614000 1410.900000
176.268000 66.409900 1439.140000
195.754000 55.742700 1411.600000
175.970000 42.967700 1422.870000
159.613000 13.668800 1439.450000
162.423000 24.460200 1442.200000
139.659000 68.249800 1380.640000
133.137000 72.202900 1377.550000
128.440000 78.272600 1378.990000
125.989000 86.370600 1383.740000
129.184000 90.413700 1392.710000
136.862000 92.030500 1401.970000
153.547000 87.125400 1409.650000
162.224000 81.669900 1409.850000
167.214000 73.973200 1405.530000
167.115000 67.659100 1399.340000
163.595000 63.856200 1392.580000
154.954000 64.404700 1388.250000
113.869000 55.502600 1370.380000
112.315000 60.221400 1362.360000
109.780000 64.411100 1356.380000
101.694000 69.333000 1355.920000
96.299100 73.776700 1360.610000
86.171300 86.031100 1387.300000
87.702400 84.346400 1376.770000
90.835100 77.547700 1367.510000
92.900100 68.097600 1374.490000
91.415900 57.767300 1383.660000
93.495500 49.133700 1388.000000
94.453300 39.290400 1393.820000
91.004100 33.048900 1400.800000
83.401800 41.503100 1408.730000
88.189400 52.648000 1404.690000
89.571600 65.784700 1402.600000
87.128300 74.511900 1400.890000
84.388800 30.637600 1418.560000
85.465400 26.395300 1429.650000
84.345800 26.690600 1441.690000
87.274600 29.287600 1452.930000
95.419200 28.375000 1459.320000
172.770000 44.512300 1394.980000
182.165000 47.818100 1392.350000
188.846000 49.368600 1390.910000
194.502000 51.902900 1395.350000
197.468000 54.813700 1403.190000
185.402000 68.807100 1433.750000
193.327000 65.844700 1422.570000
195.751000 58.325000 1412.490000
188.524000 48.310800 1415.760000
174.192000 35.078300 1423.890000
169.745000 28.512100 1423.920000
164.519000 21.744000 1426.710000
160.113000 15.825100 1430.680000
164.930000 22.747500 1442.680000
167.368000 33.853300 1437.100000
167.697000 44.803600 1436.740000
170.822000 55.844600 1438.890000
155.678000 16.681800 1447.120000
148.552000 15.476100 1453.610000
142.493000 18.184900 1462.770000
134.513000 23.341200 1468.770000
123.772000 24.941100 1468.510000
'NHMV_WB02537
172.743587 36.844818 1389.326141
162.294000 61.546600 1385.130000
166.376000 93.958300 1395.960000
116.736000 50.649900 1416.390000
138.150000 50.967000 1395.610000
150.463000 55.714700 1393.980000
153.187000 48.598500 1392.740000
214.637000 79.423400 1353.770000
186.382000 63.301800 1362.890000
178.617000 63.307300 1373.850000
178.900000 53.368900 1374.830000
150.616000 49.026000 1405.590000
178.999000 28.771200 1422.310000
193.804000 18.269800 1437.780000
203.598000 12.473700 1452.920000
194.042000 56.907000 1379.690000
202.258000 35.159900 1406.790000
214.908000 22.783300 1425.670000
225.105000 16.223000 1440.640000
180.061000 67.414000 1411.090000
194.956000 46.665100 1425.710000
207.106000 31.348200 1439.210000
219.332000 23.845600 1458.530000
228.985000 23.362700 1472.390000
167.401000 63.121800 1414.810000
182.000000 41.021200 1431.670000
195.050000 27.946700 1445.920000
206.879000 20.704400 1460.460000
219.472000 20.931400 1479.180000
189.222000 68.987600 1401.680000
206.181000 50.187500 1418.330000
216.974000 32.672100 1431.600000
225.975000 24.511200 1448.910000
238.010000 23.493100 1465.820000
141.289000 72.304400 1448.830000
121.799000 49.643200 1421.420000
142.243000 48.456800 1441.130000
168.866000 25.079500 1462.300000
168.148000 38.034000 1455.430000
228.098000 92.529100 1393.920000
217.553000 78.189300 1361.740000
225.338000 71.794900 1386.110000
241.406000 40.561500 1415.030000
233.219000 49.975000 1416.430000
154.789000 60.151800 1388.510000
147.303000 60.606700 1392.750000
140.930000 64.918600 1399.390000
139.928000 74.428400 1405.540000
145.802000 84.745500 1404.840000
156.595000 91.795000 1401.720000
173.249000 94.846700 1388.670000
180.614000 92.384200 1380.010000
185.406000 85.929200 1372.990000
183.365000 77.174400 1370.350000
177.398000 69.248100 1371.400000
170.489000 64.490300 1377.990000
140.020000 43.278100 1404.410000
129.941000 41.906700 1400.550000
121.025000 42.705100 1399.720000
116.211000 46.831000 1404.400000
116.190000 49.657000 1411.300000
130.412000 71.548500 1442.770000
122.280000 63.551200 1435.330000
119.381000 52.802200 1424.460000
133.638000 48.932200 1431.660000
146.534000 45.448000 1443.390000
151.413000 39.488700 1443.970000
158.396000 33.146800 1444.370000
162.593000 27.023200 1450.690000
166.537000 37.597800 1456.440000
160.567000 47.060200 1451.440000
153.862000 56.553400 1452.790000
148.911000 63.455600 1450.830000
175.654000 26.822400 1465.030000
183.751000 20.593200 1468.380000
189.377000 18.263300 1474.860000
201.135000 17.844200 1478.980000
209.772000 18.924200 1474.360000
196.093000 56.843600 1368.980000
196.738000 59.627600 1357.960000
197.124000 62.494500 1347.290000
202.101000 70.804700 1344.610000
210.226000 76.018900 1349.270000
224.559000 94.257400 1383.670000
220.483000 89.658500 1371.000000
218.128000 80.556500 1361.470000
219.662000 73.123100 1373.050000
227.089000 63.044300 1392.830000
226.760000 53.906300 1396.910000
224.893000 44.873500 1400.770000
230.698000 38.073100 1406.230000
235.615000 48.758800 1415.300000
229.478000 60.164700 1409.940000
228.519000 71.910100 1405.830000
227.756000 82.145800 1400.320000
240.773000 39.707000 1422.510000
243.888000 32.977000 1429.180000
248.212000 30.245600 1436.670000
248.994000 27.340900 1446.300000
240.349000 24.960700 1455.420000
'NHMV_WB02539
172.516000 26.521700 1401.280000
153.974000 53.510700 1396.360000
152.639000 83.722400 1402.470000
115.064000 37.328000 1433.570000
133.686000 40.087700 1416.300000
146.466000 45.009300 1407.200000
148.781000 38.933700 1406.020000
184.503000 70.488300 1350.290000
172.031000 56.024800 1368.680000
165.728000 54.414700 1383.690000
165.693000 47.001600 1383.100000
155.680000 39.636400 1422.260000
185.602000 34.883500 1437.320000
201.451000 38.408700 1448.850000
213.425000 43.744400 1460.630000
185.757000 52.038000 1383.480000
207.330000 40.891800 1412.950000
219.637000 45.118300 1426.920000
232.403000 49.375500 1441.000000
176.514000 64.776000 1415.530000
196.533000 55.311600 1429.580000
210.998000 54.262400 1440.240000
220.860000 60.293300 1452.160000
229.493000 70.931800 1463.110000
169.653000 60.162500 1423.480000
187.431000 51.107900 1439.850000
202.564000 50.201600 1448.320000
212.784000 54.721000 1459.910000
224.916000 68.539300 1470.620000
183.841000 65.580000 1405.390000
205.773000 58.607700 1419.870000
218.659000 54.381700 1430.510000
228.770000 60.799500 1443.920000
236.345000 70.885200 1458.190000
136.388000 75.075300 1454.930000
117.533000 42.205700 1442.260000
134.154000 47.612600 1449.160000
169.102000 40.831600 1466.690000
169.521000 49.107000 1467.150000
203.684000 98.439200 1377.820000
191.199000 74.076200 1351.760000
201.672000 71.953600 1370.980000
229.964000 62.245400 1398.940000
228.999000 69.324100 1400.800000
147.710000 51.844500 1399.950000
142.438000 52.109700 1405.520000
137.983000 56.694800 1412.470000
136.233000 65.910000 1416.840000
140.159000 73.877900 1413.630000
147.027000 80.256000 1408.260000
157.697000 84.264600 1395.000000
163.108000 82.335100 1386.570000
167.165000 77.847800 1380.340000
165.247000 70.237200 1379.440000
162.579000 60.795900 1381.640000
158.603000 56.031900 1389.010000
141.444000 32.731700 1424.670000
129.833000 30.023800 1426.400000
121.619000 27.705200 1425.540000
116.011000 32.060300 1427.880000
115.277000 36.837500 1432.690000
125.902000 69.212700 1450.440000
117.693000 58.800200 1445.390000
115.952000 43.925300 1442.180000
127.538000 44.559800 1446.000000
141.803000 42.813600 1447.550000
151.062000 40.424600 1447.360000
161.512000 34.938200 1449.040000
167.745000 34.555600 1456.960000
165.759000 49.424200 1468.080000
160.150000 56.154900 1460.420000
152.109000 65.227800 1457.300000
145.586000 71.048700 1455.440000
177.652000 43.732700 1468.060000
189.541000 46.133100 1471.490000
198.974000 52.308400 1476.930000
207.075000 60.623500 1476.930000
215.622000 61.821800 1470.470000
182.508000 52.557200 1372.160000
181.064000 53.088800 1361.940000
179.779000 52.662200 1353.810000
180.251000 60.491600 1348.050000
183.769000 68.803400 1350.440000
199.435000 95.345300 1368.640000
192.505000 86.936300 1357.980000
190.720000 75.680500 1351.550000
196.258000 71.068800 1360.660000
205.826000 68.251900 1379.800000
209.717000 61.881100 1386.000000
217.008000 55.746000 1390.500000
223.920000 52.459900 1396.170000
229.564000 69.028600 1398.260000
220.052000 75.162200 1393.930000
212.849000 82.956300 1390.010000
207.531000 91.433000 1386.200000
233.463000 62.173000 1407.420000
238.609000 61.087400 1417.580000
243.183000 64.977200 1427.220000
242.775000 70.814800 1436.810000
237.219000 67.781800 1446.800000
'NHMV_WB02540
201.358000 83.079800 1397.650000
225.925000 78.189800 1387.720000
233.552000 46.638900 1373.230000
256.881000 51.971500 1429.750000
237.650000 75.627900 1413.950000
228.696000 73.314800 1401.590000
225.086000 77.379700 1403.130000
203.196000 80.557300 1326.560000
212.914000 89.118800 1362.960000
213.959000 80.422700 1375.930000
213.298000 86.010200 1378.500000
216.158000 70.275600 1416.670000
184.037000 72.351500 1420.100000
162.139000 63.052300 1426.240000
149.498000 47.088800 1429.670000
195.181000 86.016800 1372.130000
172.798000 79.701300 1394.420000
149.671000 70.369100 1402.920000
139.289000 52.922600 1406.520000
200.131000 54.104000 1389.820000
175.076000 57.753100 1402.430000
157.792000 51.914700 1407.420000
143.637000 33.349500 1410.790000
133.595000 17.743600 1412.130000
206.839000 51.793200 1404.820000
180.535000 56.224200 1416.410000
162.914000 51.895300 1420.160000
148.579000 35.487600 1423.870000
135.654000 18.142500 1420.370000
194.574000 59.703700 1378.180000
169.517000 63.657600 1391.770000
153.557000 56.325900 1398.020000
138.569000 39.270800 1401.210000
130.096000 21.455600 1406.800000
233.803000 22.910900 1430.120000
250.210000 54.625500 1433.580000
229.936000 46.213500 1434.800000
193.495000 50.009600 1445.970000
185.932000 45.275600 1442.300000
187.327000 53.094700 1329.410000
198.640000 83.264100 1331.110000
184.997000 76.945100 1339.620000
153.374000 73.996800 1366.360000
152.053000 67.097700 1367.110000
229.643000 74.987300 1393.480000
233.389000 71.415400 1399.130000
238.162000 62.522200 1400.480000
243.549000 51.505500 1400.530000
242.172000 46.408800 1392.440000
237.555000 44.869300 1382.200000
229.814000 50.917400 1365.140000
225.619000 57.425800 1357.890000
222.796000 66.165300 1356.140000
221.161000 73.214000 1362.340000
221.834000 79.444300 1370.390000
223.338000 79.094700 1379.630000
229.522000 75.491500 1419.060000
241.643000 79.617200 1421.440000
253.325000 78.471400 1423.280000
261.120000 69.621500 1425.680000
259.207000 60.241300 1429.590000
242.418000 27.872100 1430.420000
248.779000 37.516700 1429.550000
252.575000 49.204500 1432.070000
238.218000 50.990900 1435.190000
221.754000 50.009000 1437.080000
213.349000 53.576400 1437.580000
204.012000 57.056600 1441.780000
196.225000 56.776600 1445.010000
194.274000 46.902500 1445.150000
203.311000 41.712900 1437.780000
214.413000 36.324100 1431.090000
221.973000 27.732600 1428.790000
180.946000 46.126800 1442.560000
170.084000 40.983400 1441.730000
162.074000 30.959200 1439.670000
152.094000 24.949700 1435.180000
143.688000 24.228100 1427.400000
202.623000 92.371800 1364.800000
209.640000 98.993400 1356.960000
214.526000 105.233000 1348.000000
215.144000 100.495000 1335.260000
208.145000 90.706000 1328.950000
192.000000 58.636500 1326.090000
198.862000 67.453100 1326.820000
201.369000 78.313500 1327.740000
191.722000 80.714100 1335.580000
178.312000 76.107500 1348.640000
172.100000 77.932100 1356.380000
164.939000 81.117000 1361.690000
158.467000 81.139500 1367.050000
154.186000 69.958900 1363.710000
162.971000 63.802600 1357.450000
172.781000 59.467900 1349.180000
181.048000 54.391400 1341.070000
146.954000 67.470400 1372.290000
140.274000 59.489100 1377.650000
135.555000 47.132500 1381.780000
131.779000 37.271200 1388.290000
131.706000 30.684900 1398.560000
'NHMV_WB02541
165.233000 34.763600 1405.910000
150.831000 61.731700 1398.940000
157.592000 88.288900 1413.890000
106.013000 53.896500 1431.430000
126.632000 49.753300 1408.230000
137.804000 55.181000 1405.330000
141.691000 48.040400 1404.670000
198.753000 72.920300 1367.690000
172.087000 62.815700 1379.280000
165.398000 60.141500 1387.930000
164.275000 53.882000 1388.730000
139.144000 40.348400 1417.760000
165.870000 24.885700 1433.180000
177.317000 18.672200 1445.240000
187.121000 15.139900 1456.890000
181.988000 48.546300 1393.070000
191.246000 29.690000 1415.280000
200.122000 21.958500 1429.310000
209.049000 17.855400 1442.480000
172.065000 61.471800 1424.970000
184.157000 45.786400 1436.150000
192.974000 33.873100 1447.020000
203.862000 26.434900 1457.200000
213.273000 27.520200 1471.170000
156.064000 54.842100 1429.560000
170.595000 39.276000 1445.490000
180.260000 29.059100 1453.780000
191.825000 22.688900 1463.810000
204.430000 22.097900 1477.580000
181.109000 60.204700 1411.430000
196.235000 45.442400 1426.870000
203.154000 34.271100 1436.880000
213.574000 26.532400 1449.360000
221.454000 26.070800 1464.630000
125.458000 69.666600 1454.090000
108.172000 51.260800 1434.790000
116.355000 50.021700 1442.120000
151.718000 26.493300 1462.260000
153.764000 34.926200 1463.910000
208.361000 86.322400 1388.900000
200.700000 68.439300 1368.690000
204.840000 65.463400 1378.820000
222.004000 38.655200 1414.100000
221.053000 44.538000 1419.260000
143.236000 60.217000 1401.420000
135.490000 59.210400 1405.380000
129.937000 62.851800 1412.800000
131.075000 71.321200 1418.020000
138.456000 79.231500 1419.370000
148.970000 85.417300 1418.440000
165.836000 88.839300 1406.960000
172.080000 86.078500 1397.310000
175.592000 80.210200 1389.690000
172.396000 72.549000 1386.940000
165.305000 66.719500 1387.510000
157.941000 64.062000 1392.730000
127.059000 38.005600 1414.410000
117.952000 39.786300 1410.100000
109.120000 43.358300 1409.570000
102.512000 47.909700 1416.500000
102.475000 51.414700 1425.220000
116.003000 69.943900 1450.170000
110.154000 64.490300 1442.970000
107.093000 55.382600 1435.510000
113.466000 50.091300 1438.160000
124.830000 44.520100 1443.070000
132.959000 38.326500 1444.170000
142.364000 31.447500 1446.450000
148.182000 26.158800 1452.520000
151.441000 35.686700 1463.550000
144.958000 45.635100 1458.040000
137.297000 56.121800 1456.080000
132.636000 63.407000 1455.690000
159.647000 25.470700 1465.710000
168.167000 19.835800 1467.970000
175.747000 19.097000 1473.160000
184.494000 20.281300 1476.260000
194.082000 20.155000 1472.610000
179.435000 50.973600 1381.060000
179.019000 52.465400 1370.280000
180.952000 57.995700 1363.160000
186.327000 66.693600 1361.120000
195.099000 70.536500 1363.070000
206.791000 85.989200 1382.560000
202.616000 80.992200 1374.540000
200.984000 73.601100 1368.990000
201.996000 66.244100 1372.990000
204.972000 57.257400 1387.860000
206.157000 49.952100 1394.600000
209.164000 42.773600 1401.040000
215.155000 38.366300 1406.540000
221.612000 44.555000 1416.670000
214.939000 55.571300 1410.470000
211.147000 66.718200 1403.930000
209.005000 77.373300 1398.790000
222.093000 36.039900 1422.730000
224.625000 29.652800 1428.740000
226.682000 28.403500 1437.080000
228.318000 28.461500 1445.260000
221.557000 25.886900 1453.220000
'NHMV_WB02544
148.845000 44.100400 1392.900000
140.178000 60.544600 1389.250000
138.658000 91.528400 1392.940000
110.495000 52.777500 1430.630000
121.325000 51.435300 1400.560000
131.112000 56.484300 1399.320000
133.612000 50.540100 1396.070000
186.086000 75.257800 1365.410000
159.325000 60.472900 1369.350000
153.964000 62.888900 1378.770000
153.722000 54.710800 1381.330000
137.528000 48.866600 1413.770000
164.879000 41.083500 1434.600000
177.929000 36.251100 1451.320000
186.004000 37.124600 1466.190000
169.648000 59.431900 1386.720000
185.549000 47.550800 1414.560000
197.009000 39.657500 1430.460000
213.167000 39.590100 1452.290000
157.683000 75.827500 1414.640000
178.545000 63.622600 1433.640000
192.847000 53.746000 1448.360000
202.307000 51.745300 1460.320000
212.229000 62.335500 1481.730000
147.104000 68.728700 1420.660000
166.676000 57.972500 1441.350000
182.199000 48.454900 1453.320000
192.241000 48.378100 1467.060000
201.790000 57.621500 1485.710000
167.274000 74.854000 1405.110000
187.120000 63.372300 1425.180000
200.412000 52.455500 1440.050000
211.277000 50.482800 1453.130000
220.769000 61.163800 1475.120000
124.645000 75.025300 1456.670000
113.010000 52.591300 1438.960000
129.383000 58.922600 1452.290000
152.544000 46.160000 1469.610000
156.392000 56.787000 1460.920000
199.952000 95.116300 1386.910000
194.262000 76.076800 1369.840000
203.099000 78.047000 1389.720000
219.374000 60.471500 1417.150000
209.030000 66.934100 1418.170000
133.665000 59.081900 1393.030000
127.042000 58.340400 1396.380000
120.351000 63.493100 1399.990000
117.647000 73.011200 1403.710000
122.114000 81.905500 1402.320000
130.769000 88.718000 1398.700000
145.123000 92.037400 1386.200000
151.580000 88.645400 1378.640000
156.071000 81.976300 1373.720000
155.422000 73.330200 1373.470000
152.523000 65.527300 1375.740000
146.715000 62.122500 1382.280000
129.325000 47.123500 1410.370000
121.529000 46.787800 1405.190000
113.249000 45.442400 1403.620000
109.336000 48.377700 1412.170000
113.352000 52.009700 1424.190000
115.713000 73.128300 1452.470000
109.197000 65.880900 1447.590000
109.991000 54.915500 1440.310000
122.525000 55.899300 1445.510000
134.056000 58.218900 1454.640000
139.357000 55.562900 1457.920000
145.954000 50.563800 1460.630000
149.140000 46.443900 1462.590000
152.482000 55.551800 1462.790000
147.154000 62.955800 1458.960000
140.000000 69.827500 1458.710000
133.609000 73.187900 1458.590000
160.790000 48.159200 1470.970000
166.855000 44.542500 1477.150000
173.292000 47.205500 1482.090000
182.449000 49.956500 1483.350000
192.461000 53.060800 1481.330000
168.654000 57.126500 1376.210000
170.490000 62.716000 1362.210000
168.649000 61.092300 1360.890000
172.137000 66.513600 1363.920000
184.042000 73.951700 1366.330000
197.908000 94.336000 1379.580000
195.779000 88.889100 1371.550000
194.503000 78.667800 1368.590000
196.023000 74.280400 1380.640000
205.911000 75.508300 1397.270000
209.433000 68.550200 1402.500000
209.661000 61.885000 1405.650000
213.957000 58.494600 1410.060000
212.291000 66.653000 1417.100000
204.661000 73.905200 1410.560000
204.177000 82.724400 1404.850000
203.385000 90.497900 1398.400000
218.512000 57.019000 1423.900000
222.785000 51.644700 1433.940000
227.612000 51.768700 1444.110000
225.406000 54.829400 1453.350000
221.723000 56.158800 1462.630000
'NHMV_WB02545
194.524000 91.346300 1367.240000
204.424000 75.952500 1357.280000
204.252000 41.688900 1352.980000
248.810000 67.871600 1400.140000
229.635000 82.343900 1376.540000
218.138000 77.589200 1369.780000
211.064000 83.090900 1372.570000
155.431000 66.738300 1321.910000
180.153000 82.635000 1335.220000
187.290000 79.243400 1345.350000
186.196000 85.958200 1353.410000
210.503000 82.646900 1394.060000
182.570000 79.772600 1414.760000
162.564000 72.850900 1428.970000
147.001000 58.819000 1443.080000
164.328000 84.329400 1357.750000
152.582000 82.433100 1390.630000
141.482000 74.014100 1413.300000
128.739000 60.765300 1427.950000
184.655000 56.684800 1377.900000
166.709000 60.794100 1402.910000
149.707000 57.711800 1421.700000
137.942000 46.534500 1434.480000
129.967000 32.439400 1442.540000
197.401000 61.985200 1386.140000
180.182000 60.191000 1413.780000
163.265000 59.693800 1431.610000
149.102000 50.040400 1444.510000
138.288000 31.834900 1451.250000
174.941000 62.136700 1370.020000
153.456000 65.139400 1391.560000
138.957000 61.865200 1412.150000
128.560000 50.296800 1426.580000
122.235000 30.385500 1437.720000
231.084000 36.932900 1415.940000
247.049000 65.173100 1405.090000
234.271000 62.011400 1412.540000
198.913000 60.016800 1439.020000
198.789000 53.922800 1435.560000
140.456000 41.773400 1339.370000
150.499000 67.166800 1323.730000
143.047000 61.279800 1338.460000
121.566000 64.013300 1380.150000
127.983000 56.802900 1376.350000
211.594000 75.192600 1362.470000
219.612000 74.072200 1365.500000
223.534000 66.770200 1367.770000
227.019000 56.565000 1368.380000
222.737000 47.543800 1364.220000
213.793000 41.529200 1358.250000
198.015000 43.347700 1346.400000
192.137000 49.305500 1340.580000
189.884000 58.495700 1338.180000
189.462000 67.145000 1339.560000
190.958000 74.354400 1342.340000
196.841000 75.624200 1349.770000
223.152000 84.255800 1390.810000
232.852000 86.655100 1386.520000
240.563000 90.415100 1385.260000
247.685000 84.847500 1389.300000
248.606000 74.743000 1396.950000
240.900000 40.395200 1411.780000
247.122000 50.025700 1406.270000
249.067000 62.718400 1404.260000
238.136000 64.697600 1409.010000
225.887000 64.959300 1415.890000
217.206000 65.911500 1420.270000
208.428000 70.817500 1425.890000
200.899000 69.914700 1432.400000
201.687000 54.421900 1435.350000
208.167000 49.775100 1426.490000
217.409000 44.544200 1420.840000
223.521000 39.655200 1419.160000
188.761000 57.678100 1444.110000
175.452000 57.817300 1450.760000
164.889000 48.351200 1456.050000
156.255000 38.480400 1457.760000
147.540000 39.099800 1452.070000
165.387000 86.480600 1345.380000
169.096000 88.249900 1333.650000
168.829000 92.170600 1324.920000
162.439000 84.565300 1317.250000
158.419000 74.428300 1321.230000
144.050000 45.271800 1332.840000
148.440000 54.530800 1327.320000
151.165000 63.865700 1322.760000
146.809000 65.277200 1331.000000
140.128000 65.721500 1350.390000
138.999000 70.026800 1361.530000
134.468000 74.332900 1369.970000
129.520000 73.138100 1378.420000
125.940000 57.831900 1375.220000
133.396000 54.990000 1366.520000
136.896000 49.591400 1357.490000
139.099000 44.110100 1349.350000
121.116000 59.662200 1389.210000
118.838000 58.490700 1402.370000
114.517000 52.243900 1412.000000
111.591000 43.202900 1417.890000
118.081000 39.682300 1428.630000
'NHMV_WB02548
156.842000 50.742900 1391.550000
146.393000 71.821700 1379.260000
145.823000 96.837700 1385.930000
104.589000 57.434700 1412.660000
122.617000 56.829800 1395.600000
138.902000 63.860700 1387.560000
138.916000 57.355600 1390.260000
195.757000 74.542800 1353.670000
175.206000 65.660600 1363.320000
164.360000 69.344600 1372.660000
162.861000 63.173200 1374.380000
138.659000 55.210500 1404.770000
161.239000 46.579000 1421.400000
171.539000 46.591700 1439.860000
182.225000 50.474000 1453.690000
177.761000 62.840700 1379.950000
187.860000 52.226900 1407.450000
197.494000 49.588200 1422.410000
204.906000 53.602500 1439.900000
159.979000 79.505300 1405.000000
174.874000 67.255200 1420.370000
184.804000 61.535900 1435.660000
193.696000 61.157300 1448.520000
202.839000 70.654800 1466.430000
147.388000 72.773900 1413.630000
162.620000 61.456100 1429.980000
172.322000 56.551000 1441.940000
184.212000 57.198300 1456.390000
194.403000 66.344600 1471.630000
174.035000 77.878300 1395.800000
186.280000 66.626000 1413.610000
196.834000 60.788900 1428.180000
204.502000 61.496300 1443.850000
210.420000 69.989700 1462.270000
114.848000 80.239800 1434.590000
106.281000 55.032400 1415.070000
119.256000 60.041200 1425.200000
143.886000 48.677200 1446.980000
139.839000 58.484500 1445.970000
203.503000 98.013000 1375.650000
198.470000 73.978200 1355.430000
201.807000 76.818200 1370.890000
213.985000 65.091200 1402.370000
211.671000 74.234000 1400.720000
140.410000 70.768100 1381.940000
135.413000 69.680000 1385.950000
129.272000 73.319700 1390.120000
125.725000 80.023600 1393.820000
130.082000 87.902400 1393.460000
137.689000 94.360800 1389.970000
152.974000 97.829500 1379.410000
160.905000 94.617000 1372.990000
165.898000 88.241600 1368.530000
164.115000 81.619200 1368.040000
160.408000 75.976100 1369.530000
153.812000 73.070300 1374.350000
127.385000 49.035700 1404.310000
117.872000 46.995800 1401.880000
111.436000 46.510700 1398.710000
107.170000 49.759800 1402.960000
105.184000 53.958700 1408.670000
108.310000 77.136400 1429.520000
105.376000 70.331200 1422.460000
104.200000 59.631800 1415.630000
113.082000 57.644400 1420.760000
125.843000 57.958900 1426.380000
131.890000 54.450200 1430.890000
135.402000 49.290800 1436.240000
140.944000 46.660400 1440.040000
137.708000 57.924400 1446.900000
134.280000 65.247000 1440.580000
127.370000 72.138400 1436.660000
122.124000 77.319300 1436.910000
148.974000 51.225600 1452.130000
158.972000 51.336500 1458.540000
166.229000 55.018700 1465.620000
175.061000 58.609700 1469.840000
184.893000 60.698400 1466.200000
181.280000 61.726300 1369.740000
182.393000 61.404300 1360.980000
183.455000 61.957100 1354.710000
187.988000 67.037400 1352.470000
193.411000 72.933300 1353.670000
203.450000 95.536200 1367.600000
199.714000 87.050400 1359.710000
198.243000 77.084100 1354.770000
198.917000 74.261500 1363.410000
200.221000 73.491000 1378.870000
202.239000 68.899800 1386.630000
207.510000 64.946400 1391.360000
209.344000 62.688900 1397.680000
213.294000 73.659600 1399.930000
206.840000 80.819000 1394.410000
202.799000 87.067400 1389.300000
202.559000 93.584300 1383.950000
215.615000 65.184000 1409.410000
217.384000 62.820500 1420.230000
219.749000 65.810900 1430.660000
219.415000 69.259900 1440.860000
212.965000 66.391900 1450.050000
'NHMV_WB02550
181.953000 69.557900 1457.430000
174.283000 49.809500 1462.460000
169.129000 23.328700 1450.300000
122.602000 62.281600 1451.270000
150.196000 64.556500 1458.210000
161.556000 54.409100 1459.970000
166.493000 61.193300 1457.070000
222.368000 28.617300 1470.990000
200.583000 45.194900 1468.250000
187.195000 44.290100 1463.900000
188.515000 53.158300 1461.000000
159.203000 70.041900 1445.830000
170.588000 75.197200 1426.420000
176.440000 76.634700 1410.950000
178.381000 78.063800 1394.340000
200.412000 53.256700 1450.860000
200.727000 65.781300 1432.020000
203.103000 68.130100 1414.590000
203.835000 69.695200 1396.380000
178.510000 44.003800 1435.620000
184.174000 56.263900 1420.560000
187.117000 63.302700 1406.620000
189.804000 65.811200 1387.160000
190.328000 62.397000 1373.240000
165.426000 51.158800 1433.790000
172.269000 61.521000 1421.020000
176.664000 67.645200 1406.350000
180.488000 70.561500 1389.890000
180.735000 65.389900 1373.280000
189.046000 40.978900 1437.760000
194.765000 53.562800 1422.860000
197.272000 59.380400 1410.090000
200.061000 63.848200 1393.070000
200.288000 59.958200 1376.450000
124.207000 49.486400 1423.830000
124.196000 65.376000 1449.000000
131.825000 70.086000 1432.850000
144.990000 75.491200 1408.090000
145.439000 68.482900 1408.410000
221.003000 16.851800 1438.800000
224.127000 30.999800 1465.470000
227.361000 38.748000 1448.250000
224.349000 53.639600 1424.140000
220.770000 45.543700 1420.450000
168.146000 50.544900 1461.140000
161.384000 49.880600 1460.390000
155.569000 46.429200 1457.760000
152.597000 40.174500 1454.040000
155.187000 33.045400 1451.000000
161.564000 26.166500 1450.320000
176.528000 21.897700 1452.300000
184.303000 23.826000 1455.450000
189.411000 28.157500 1459.650000
189.180000 34.186000 1462.410000
186.065000 40.052300 1464.340000
180.221000 45.509300 1463.960000
150.051000 71.762200 1452.240000
142.811000 70.891900 1459.230000
136.229000 70.640500 1465.170000
127.747000 68.016200 1463.610000
124.283000 64.995400 1457.390000
120.810000 51.209700 1430.420000
121.609000 54.267100 1438.880000
121.902000 61.776200 1447.620000
128.490000 67.801300 1440.010000
134.920000 72.478900 1428.920000
140.155000 76.216800 1426.630000
146.625000 80.164900 1423.090000
149.852000 79.800900 1416.700000
144.135000 69.105200 1408.980000
143.074000 64.782700 1415.930000
136.448000 58.142600 1418.200000
131.082000 52.808000 1419.200000
150.253000 72.572300 1402.360000
157.696000 73.719400 1396.250000
162.305000 71.282200 1388.410000
167.279000 68.220600 1381.760000
175.837000 67.542300 1380.480000
206.145000 51.926200 1460.930000
209.587000 48.676600 1469.670000
212.847000 44.821400 1477.140000
216.073000 36.786200 1478.600000
220.573000 31.321100 1474.100000
222.412000 16.551000 1446.710000
222.083000 21.466700 1457.020000
224.201000 27.625300 1465.180000
225.054000 34.595500 1457.350000
227.096000 43.562400 1442.450000
226.348000 49.734400 1440.460000
225.226000 54.596300 1436.720000
223.622000 56.140400 1431.100000
225.716000 46.045300 1422.660000
222.459000 39.533800 1426.780000
220.562000 32.719700 1430.730000
219.408000 24.533300 1433.200000
220.553000 49.468600 1414.320000
217.777000 53.376200 1406.880000
214.628000 53.760900 1398.080000
211.611000 54.302000 1389.470000
204.493000 58.836600 1384.900000
'NHMV_WB02552
201.029000 56.236000 1455.400000
201.369000 35.578200 1458.800000
210.749000 14.839600 1449.230000
155.279000 30.454600 1438.230000
176.599000 40.132200 1458.100000
188.225000 38.647300 1455.750000
191.517000 47.815600 1456.240000
250.701000 46.618500 1458.660000
223.631000 46.345300 1466.310000
215.470000 41.502500 1461.540000
210.343000 48.492100 1458.650000
179.024000 47.513300 1445.060000
182.936000 63.816200 1426.690000
185.806000 71.900000 1413.480000
185.958000 77.364800 1397.880000
223.417000 54.745800 1452.560000
216.129000 71.526300 1433.330000
212.338000 78.823500 1416.440000
212.077000 85.956300 1401.510000
208.328000 35.410800 1429.950000
205.977000 54.359200 1414.630000
204.549000 68.868200 1403.740000
202.608000 79.181800 1391.460000
205.096000 80.173500 1376.700000
191.574000 34.609200 1430.400000
192.849000 53.356200 1414.380000
191.253000 64.375900 1404.560000
190.532000 77.638400 1390.030000
194.238000 78.012600 1374.770000
219.504000 40.935100 1434.050000
215.754000 58.587100 1418.090000
215.513000 70.633300 1408.230000
213.689000 82.906900 1394.680000
214.675000 82.800500 1379.920000
161.515000 17.458000 1417.810000
154.068000 33.671600 1434.800000
159.864000 30.567000 1423.270000
164.933000 49.452900 1406.060000
167.713000 49.779900 1403.320000
256.428000 35.909400 1433.790000
253.448000 48.062600 1456.230000
253.196000 47.756300 1438.650000
242.113000 74.885400 1420.740000
240.690000 70.693900 1417.920000
195.851000 35.134200 1459.790000
189.489000 33.127800 1459.420000
185.917000 27.639700 1456.490000
187.646000 20.392100 1452.820000
194.036000 16.036500 1449.430000
202.848000 13.565200 1448.210000
216.358000 18.028600 1450.760000
221.356000 22.915000 1453.650000
223.273000 28.082100 1457.230000
220.547000 33.049900 1459.880000
215.791000 36.676000 1461.820000
208.452000 36.754000 1461.290000
172.362000 48.620100 1450.940000
168.940000 45.386200 1456.070000
167.409000 39.527300 1461.390000
163.355000 34.333900 1456.530000
161.922000 33.690900 1445.480000
157.104000 16.723500 1422.730000
154.112000 20.174100 1429.160000
153.716000 28.293200 1435.450000
157.261000 33.683200 1428.070000
160.856000 32.529300 1419.990000
160.893000 39.265300 1417.500000
160.766000 46.949400 1415.490000
162.603000 51.041700 1412.180000
165.287000 47.422000 1404.900000
165.655000 38.084000 1407.380000
167.241000 29.142600 1409.960000
165.814000 22.954600 1412.270000
165.797000 56.903100 1401.520000
166.324000 66.303400 1396.490000
171.584000 70.397500 1391.270000
179.423000 72.268900 1387.070000
187.658000 76.658000 1381.900000
228.102000 56.422400 1458.740000
229.683000 53.183300 1465.290000
232.054000 50.036600 1471.560000
238.031000 45.298500 1469.350000
245.097000 46.577400 1461.770000
258.582000 35.053400 1440.620000
258.836000 38.343300 1449.540000
255.246000 45.696600 1456.390000
252.993000 48.697400 1447.950000
249.251000 55.478500 1433.900000
246.144000 63.097200 1431.920000
243.488000 69.959400 1429.810000
240.530000 74.546300 1426.530000
242.579000 70.855500 1418.910000
245.788000 61.189100 1422.800000
248.782000 51.155700 1426.120000
252.761000 42.854200 1428.080000
238.681000 77.188200 1414.610000
234.709000 80.792900 1407.660000
229.834000 82.529800 1400.820000
224.259000 81.707300 1395.330000
217.340000 83.886600 1389.330000
'NHMV_WB02554
-17.721900 80.657100 28.334900
-17.490100 62.179300 42.105500
-14.968800 34.940500 41.636100
-73.487600 57.889700 33.986800
-44.731800 70.775400 40.895000
-32.671000 63.560200 40.342600
-29.148500 69.400300 35.538000
40.644400 63.754900 34.213800
11.274300 73.047700 40.000800
-0.559444 66.220100 38.328000
-4.739480 72.403700 34.327100
-39.844200 68.125400 22.681100
-34.184700 80.705000 -7.627710
-33.116400 82.330800 -30.273800
-31.555000 77.509400 -48.459000
5.135010 71.881700 23.625300
-5.458890 82.635400 -9.738950
-5.239790 84.339100 -30.867800
-5.110610 78.587800 -49.164400
-16.685200 51.420600 12.976500
-16.945900 65.514500 -12.179600
-18.455100 70.352700 -31.520700
-18.094100 68.444700 -50.539800
-15.865800 57.796200 -68.925400
-29.858900 50.608100 16.522800
-28.930300 64.268300 -10.828400
-29.939400 70.487700 -31.512600
-28.868800 68.892300 -51.274600
-23.772100 58.205300 -69.137500
-4.087010 53.779100 13.560000
-6.605910 67.232100 -11.023800
-7.532860 72.678300 -31.650600
-8.151320 70.710100 -50.826100
-6.902510 59.366900 -67.627600
-69.034100 33.445700 6.857170
-73.960700 58.909300 27.914400
-64.178100 48.441800 4.818580
-64.541600 72.715500 -24.580500
-63.460600 60.245900 -25.474700
37.106500 40.939200 -0.979235
41.584400 61.264500 24.570100
31.870200 61.218000 5.744690
27.634800 72.754800 -27.620800
26.668200 65.100300 -27.284500
-24.313400 61.591000 43.304600
-31.259500 59.705000 44.101500
-35.905400 54.065600 45.086500
-37.358300 45.421100 45.859900
-32.149200 38.777400 45.242000
-23.288900 35.090300 43.691800
-6.862130 36.557800 42.785000
1.020110 41.531100 43.397200
5.438790 48.644300 42.769400
3.723470 55.701100 42.757600
-0.899893 60.813400 42.453000
-9.139590 62.587600 41.863300
-48.332100 73.398500 28.873300
-52.774000 73.660000 37.584000
-56.905600 72.627200 44.910000
-62.279500 65.075400 43.537300
-69.442300 61.357400 37.276500
-73.554500 35.890200 14.884300
-75.789800 43.467600 22.357700
-76.012500 54.654500 28.490000
-66.265700 55.972100 15.161900
-65.180200 54.312900 0.114997
-66.354100 61.378800 -3.577520
-64.503400 68.663400 -9.891060
-62.854900 73.779900 -15.499700
-65.346700 60.527800 -23.830500
-62.815100 51.535900 -14.719100
-62.462500 42.207000 -7.206090
-63.916300 37.836600 -0.671882
-58.305300 66.320100 -34.617100
-54.142100 67.166800 -44.094000
-50.415100 61.366000 -52.712100
-42.180300 58.277800 -59.854300
-31.754400 62.746700 -61.306600
13.553000 77.949700 27.334200
18.318600 78.463100 35.616600
22.934500 78.455400 42.211800
29.816900 71.894400 41.506000
37.771300 65.744200 35.724200
40.453200 42.404800 10.100000
42.782200 50.000300 22.660600
42.494500 59.833600 25.312400
35.880800 63.086400 16.661000
28.905700 66.429500 -0.729438
28.519600 72.423100 -5.311510
26.411900 76.068900 -11.729100
26.802100 77.049900 -19.502000
28.679800 66.911900 -25.788100
27.485200 60.563500 -16.530900
27.505700 53.555200 -9.256710
31.250500 46.567100 -4.651010
22.909800 68.415800 -36.037300
19.450800 70.252600 -43.826600
16.459400 66.327400 -51.021200
13.449800 60.501600 -56.945800
0.745942 62.104300 -60.621600
'NHMV_WB02557
-18.231700 66.236400 58.672800
-4.297650 37.044400 62.093000
3.113730 17.822200 49.904900
-58.697900 8.303360 58.577300
-32.916200 31.297500 66.794100
-24.824700 35.205900 63.706800
-25.983500 44.154400 64.183800
50.502200 60.804300 58.447500
19.524600 56.503900 65.274200
9.670750 51.069900 61.219700
1.928710 58.156900 63.658200
-36.053400 46.247600 46.141600
-35.939300 64.398300 24.642900
-36.920300 68.489000 8.384340
-38.176200 69.390800 -9.879540
8.738690 67.013600 47.141000
-6.373260 76.788400 23.578900
-12.558300 79.832200 5.285840
-14.136500 81.219900 -13.313100
-7.539770 43.127600 32.268800
-14.947600 61.211300 13.354400
-20.541400 66.587600 -0.294416
-22.292000 68.684200 -16.399400
-18.477400 60.961200 -35.234700
-20.269300 36.214300 33.813700
-28.280700 56.281800 14.748700
-31.958800 62.186100 0.895838
-33.505500 64.180300 -16.986000
-26.388500 58.548200 -34.927000
5.375510 51.021400 33.539600
-5.640490 68.034400 13.659800
-9.691040 73.461200 -0.297330
-11.839000 74.992400 -17.128700
-12.435100 65.325400 -34.793600
-50.805600 -0.426291 27.285700
-59.488100 9.511160 54.926100
-56.402700 20.395800 33.622900
-61.002500 45.212200 11.609800
-57.616500 38.796300 7.789150
52.059200 43.023200 28.614200
51.393000 60.942100 51.252700
42.966900 63.554500 36.223900
20.668500 85.399300 7.543960
24.960300 76.691500 4.141590
-12.660400 34.139800 64.214400
-19.497300 30.099900 64.398600
-21.082900 23.483000 62.055400
-18.502000 16.845800 59.245700
-12.365600 15.025400 54.996100
-3.967120 15.481600 51.685400
11.949800 21.669900 51.102000
19.077400 28.927500 53.250300
22.414500 35.989300 56.238800
18.057700 40.310200 59.490200
12.052000 43.971500 62.370400
3.444980 42.421200 62.726600
-43.985100 38.611200 55.640100
-49.607100 32.563400 65.318900
-51.785800 27.345800 73.820500
-54.151200 18.390100 70.618000
-57.792100 12.685100 63.675100
-53.919000 -3.012290 35.456900
-56.319500 -0.436665 44.829600
-58.593800 5.811960 54.604400
-56.709100 15.837000 43.592300
-54.221400 29.991200 30.685700
-58.204800 35.972700 28.982300
-61.142200 42.679400 24.531800
-61.692200 45.379200 18.477800
-59.658900 37.048400 9.388650
-55.692700 26.963800 16.066400
-50.457100 17.369800 21.302400
-48.658100 8.289850 22.585900
-57.480700 47.739000 4.892890
-53.510800 53.463700 -2.622710
-49.864300 55.533900 -11.452000
-43.660500 58.454000 -18.786200
-34.449700 60.555400 -25.198300
18.752400 67.584500 54.634700
26.531600 67.146600 62.410600
32.044500 66.064700 69.075000
41.511900 63.671400 67.437500
48.528700 63.188900 60.723000
53.896700 45.507900 36.332300
55.170400 51.835600 45.662300
52.692800 59.204500 51.463200
46.653600 63.416500 44.426600
35.203800 68.671500 30.421900
28.240400 76.679500 25.471000
24.050000 84.306500 21.873600
20.739400 87.064000 14.906900
26.630600 77.917800 4.930430
31.147100 68.464600 12.289300
36.067700 58.223600 18.486400
44.024500 49.687100 21.168800
17.512100 83.494500 -0.229191
11.484000 83.208200 -8.025130
5.990950 80.492100 -15.563500
0.716183 76.211300 -22.185100
-7.335060 71.817600 -26.148600
'NHMV_WB02558
-11.360300 54.950300 86.896700
-8.868470 34.684600 84.388800
-1.174220 10.161200 68.871900
-58.111000 35.674900 84.234700
-33.795500 34.944300 94.539800
-21.009700 34.398700 86.079300
-21.148600 42.074600 86.535500
42.274900 46.853100 87.644200
13.867700 38.641700 87.085800
-0.443949 37.844400 83.320700
0.523581 44.285800 85.380800
-31.807100 48.413400 75.588600
-26.656900 71.554800 57.666200
-25.158900 84.309100 42.259400
-24.306700 93.992500 26.901800
11.845600 51.116700 74.204700
0.882966 75.046000 61.576800
-0.616322 88.777300 45.128800
-1.310570 96.599500 28.393300
-7.577360 37.161100 54.985600
-9.874340 61.603300 44.647300
-11.057100 78.072100 31.951300
-10.331400 86.173200 19.757200
-9.746850 93.175700 2.258510
-23.707700 36.232400 57.519300
-22.352400 58.688500 45.245600
-23.153200 77.763300 34.559400
-22.314900 86.938900 18.912700
-18.595000 93.343600 1.998780
6.867400 39.204000 57.856400
2.682340 64.971000 46.362200
0.764388 80.631000 35.155200
-0.282003 88.936700 22.418200
-0.517823 94.930200 4.233850
-60.115900 27.128300 48.202000
-62.094600 37.737600 80.074300
-56.678300 46.384000 56.620000
-58.106500 74.252600 45.634300
-55.981500 60.185700 36.388100
48.381000 40.910400 49.565400
44.617600 50.005300 84.156900
38.329300 61.109000 59.347000
31.307800 86.970300 50.422400
33.791300 72.055200 40.636900
-14.769200 32.649600 83.938700
-20.897300 29.509300 85.355600
-24.992400 23.759200 84.546200
-25.774800 16.896000 79.171500
-20.317500 12.000000 73.397400
-10.404400 9.869510 69.770300
5.857700 12.752900 70.109300
12.167700 17.876600 73.583900
14.594700 24.449100 78.193000
11.426400 29.792500 82.123200
3.257650 32.398800 83.704800
-4.569970 34.663500 82.431300
-37.653700 43.891400 85.609800
-42.541500 40.475300 95.132300
-46.145800 35.740600 100.653000
-52.432300 34.522000 99.074500
-55.310100 34.494300 92.129500
-61.254000 25.152100 57.614000
-63.070400 25.049700 69.222900
-64.005200 34.187100 80.558200
-56.883000 38.996900 67.647700
-56.926400 49.729900 53.766500
-57.700000 56.830600 53.492800
-56.508300 65.362600 54.602500
-55.051200 71.000000 51.917800
-58.873600 59.962600 37.119800
-54.830800 50.998900 40.628400
-52.652400 41.421500 43.071900
-55.201800 34.522900 45.167800
-52.546000 71.425100 33.320300
-47.151200 80.163900 27.379600
-45.757900 83.124800 17.519900
-37.525300 86.155800 9.554720
-26.825300 90.649900 9.050810
16.384200 51.131700 81.357400
21.247600 51.178600 89.619600
25.279200 49.968700 96.521900
32.054100 46.802000 95.619100
39.394400 46.810900 90.123800
49.048900 39.914900 57.331500
47.424600 40.291500 70.368800
45.903900 46.639800 83.077600
42.420700 52.539500 72.984900
36.684300 66.268000 57.822500
34.666000 72.191300 57.786600
31.616600 78.065100 57.177000
29.546600 83.261400 54.395700
36.994000 75.077800 42.430300
35.574300 64.966100 45.217500
35.928600 55.885900 47.221000
41.124500 47.990600 47.757600
28.246900 83.820600 38.981300
24.398200 90.215300 31.855900
23.191200 91.510500 21.571800
16.484300 91.789200 11.822800
6.172960 93.920300 12.115700
'NHMV_WB02559
-0.688410 -69.262200 1436.620000
0.880312 -49.399400 1447.880000
0.262822 -23.878400 1441.850000
52.755800 -51.559800 1441.770000
28.253800 -54.148100 1445.400000
15.670400 -50.800200 1443.500000
12.528900 -58.087100 1442.390000
-52.191500 -49.082400 1448.260000
-25.818500 -53.208300 1451.730000
-13.341500 -49.503300 1447.140000
-12.314600 -57.013200 1445.210000
19.191100 -58.762200 1430.670000
12.495200 -68.462900 1409.670000
11.795800 -68.608700 1391.900000
9.282020 -65.591700 1373.770000
-22.158200 -59.376400 1432.610000
-17.319500 -67.921600 1407.960000
-17.362800 -67.151100 1391.880000
-16.679700 -64.519600 1375.890000
-2.766220 -42.444000 1422.140000
-3.731010 -53.978200 1403.940000
-3.601210 -57.526400 1386.490000
-3.373450 -56.660000 1371.930000
-5.873860 -46.902500 1353.150000
10.737200 -43.368300 1421.490000
10.406500 -54.748900 1402.790000
8.284220 -58.484000 1386.780000
8.961390 -56.633400 1370.200000
1.445520 -48.290300 1351.690000
-13.855400 -43.500300 1422.490000
-14.751800 -55.122900 1404.580000
-13.524500 -58.175100 1389.270000
-16.256700 -57.220100 1372.770000
-12.396700 -48.456400 1354.510000
48.719900 -27.168600 1410.570000
52.748400 -52.256900 1435.190000
43.366900 -49.236700 1408.560000
37.339900 -56.955900 1389.320000
32.447900 -53.967800 1389.420000
-51.650800 -25.667600 1420.720000
-52.512600 -47.022000 1436.660000
-42.194200 -46.920600 1416.660000
-43.828500 -55.561300 1395.370000
-38.294400 -50.187700 1395.200000
7.806480 -48.096000 1446.690000
15.085000 -46.523400 1446.670000
19.864800 -41.727200 1445.150000
21.290900 -35.089300 1443.860000
16.074100 -29.554100 1442.570000
7.851250 -25.365300 1441.270000
-7.834980 -25.186800 1444.030000
-16.056000 -29.193500 1446.150000
-20.061300 -35.952800 1448.060000
-19.206700 -41.796000 1449.300000
-14.416000 -46.294200 1449.690000
-6.420230 -47.775000 1449.190000
30.070900 -60.970400 1435.280000
38.532900 -61.358600 1441.150000
42.667300 -61.894300 1447.910000
47.881900 -58.058400 1448.090000
51.198200 -53.783000 1443.710000
50.414100 -31.102200 1418.500000
49.926100 -37.223800 1428.090000
53.712200 -48.523400 1435.880000
46.412700 -48.473800 1422.170000
40.213600 -51.515000 1405.040000
38.275800 -56.525000 1402.500000
37.992600 -62.024100 1401.280000
37.050400 -64.025700 1400.260000
34.115400 -53.654600 1390.150000
33.154900 -47.797600 1397.810000
36.248500 -39.245100 1402.880000
40.604700 -32.562400 1406.920000
30.608700 -58.577600 1385.470000
25.814700 -60.510100 1378.420000
21.707400 -56.339600 1371.450000
15.982200 -54.224100 1364.790000
8.615670 -53.081200 1360.090000
-29.853100 -58.933300 1438.980000
-35.944000 -59.621500 1446.890000
-40.431000 -60.651300 1454.100000
-47.299400 -56.703300 1456.280000
-51.128900 -52.217300 1450.860000
-52.938900 -27.200000 1427.430000
-53.020800 -35.258700 1434.920000
-53.517100 -44.515500 1437.280000
-46.795300 -46.984600 1427.510000
-42.281200 -48.453000 1412.320000
-43.000800 -51.396100 1408.720000
-41.990900 -58.363300 1404.710000
-39.354900 -61.855900 1402.260000
-40.476800 -50.913300 1395.110000
-37.886900 -46.904800 1403.440000
-38.777100 -39.374200 1409.380000
-43.069200 -31.070400 1415.160000
-37.066800 -54.953000 1389.920000
-33.806000 -58.310000 1383.200000
-31.520500 -55.379800 1375.510000
-27.821000 -52.224400 1368.190000
-19.292800 -53.163500 1363.650000
'NHMV_WB02561
-2.419920 40.022600 73.803800
-3.116500 18.303800 76.963000
1.922700 -4.671410 61.622600
-59.452100 20.134800 76.519200
-30.346100 25.673700 78.518200
-20.075500 23.276600 74.038900
-15.218500 26.623900 76.454200
54.140100 21.842300 84.027300
25.364300 26.648800 82.384700
13.641100 23.474800 77.253400
10.222300 27.516000 79.798900
-24.207300 34.240900 64.811500
-16.204600 52.462700 40.910100
-10.804400 57.634100 23.027500
-12.772800 62.000800 5.505100
21.757100 36.170300 68.361100
12.312900 55.034700 43.295600
9.001180 58.267100 22.917600
12.717600 63.193900 7.342120
2.245120 24.798500 48.065000
1.335310 42.469900 32.499100
1.011240 51.554800 16.665700
3.189320 54.937000 -4.259030
5.454870 51.663200 -21.717200
-13.842400 26.084700 48.006700
-12.889100 42.638200 31.904500
-12.552700 50.782100 18.739500
-8.671660 54.907600 -4.425840
-2.884830 52.714500 -21.774700
13.372600 27.041400 50.757700
14.066600 45.871800 34.812300
12.761800 53.808400 19.641500
13.593600 57.486900 -2.595740
11.210900 54.072100 -20.460300
-56.031100 3.958380 40.131300
-59.932400 20.100400 68.119400
-55.824900 23.801600 50.870300
-44.918500 46.471800 25.138900
-43.928900 40.221000 22.605900
58.615700 13.791200 48.379200
55.461100 25.102600 80.178600
54.098800 29.474400 60.170100
44.340400 51.926400 30.177800
42.452700 47.497800 28.850800
-10.374800 17.536700 76.922500
-17.259800 15.455000 75.214200
-22.008000 11.306000 72.671500
-23.780900 4.571600 68.406100
-18.160200 -1.538950 64.355400
-7.851120 -4.899710 61.878200
9.811600 -3.154210 64.417800
17.134200 1.178390 68.689700
20.872000 6.739000 73.057600
18.078100 11.177300 76.351700
12.351300 15.071200 78.113700
4.903240 17.404100 78.165500
-35.411800 35.204200 71.147100
-43.801000 33.127500 78.137600
-50.003800 29.914800 83.720900
-54.797200 23.645700 83.820900
-57.986900 21.164000 78.668500
-58.107700 6.113540 48.850800
-57.893200 8.740350 59.696400
-60.086000 17.879200 68.643200
-57.985700 22.367500 58.709700
-52.062800 29.331600 46.698200
-48.605800 35.558400 42.472500
-46.776500 43.400200 38.062600
-45.312700 48.597200 33.296200
-46.449000 39.477000 23.485800
-47.249900 30.493200 28.247100
-47.792600 19.411800 31.926600
-50.247600 11.135000 33.847700
-40.422900 46.824600 17.659600
-34.882300 49.521700 9.044110
-28.522200 50.587000 -0.129426
-20.133600 52.188500 -8.422880
-10.866500 53.851300 -14.254600
29.662200 37.239500 77.154300
35.924900 35.975700 85.042900
41.083600 35.119300 92.666800
47.063500 28.602000 93.806200
51.982700 24.133700 88.086800
58.688100 12.330500 56.818100
55.517900 14.054700 69.154400
56.047600 20.980000 79.801900
54.470200 26.676500 71.080200
50.182200 36.616700 54.863600
46.098200 42.715300 50.327500
44.292100 49.461300 44.739700
42.406100 54.084100 38.171500
45.710100 47.133800 29.259400
47.209100 39.456500 35.228800
50.529500 30.688300 40.110100
54.298800 22.017800 43.216500
40.480100 52.689200 22.307800
37.115900 55.904400 13.901900
33.425200 54.501000 4.253000
28.249500 54.206300 -5.111230
18.642000 56.410600 -11.081900
'NHMV_WB02564
7.947970 -20.008000 1454.190000
10.440900 -5.322180 1466.990000
9.959410 21.608600 1466.600000
66.197500 -5.255040 1467.440000
34.612100 -15.247000 1466.560000
19.806200 -9.224970 1463.760000
19.567500 -14.277200 1459.260000
-41.856700 1.356230 1467.660000
-18.032800 -11.399500 1469.030000
-5.913940 -5.150660 1463.740000
-1.989320 -11.677800 1459.910000
32.580900 -14.117000 1449.560000
25.456000 -19.828000 1423.560000
25.444700 -20.253100 1403.750000
18.048200 -19.912300 1386.100000
-13.928200 -12.140100 1448.550000
-6.787180 -18.818700 1423.650000
-3.617900 -21.493100 1404.570000
-0.876614 -23.042200 1386.660000
10.081000 7.172000 1439.200000
9.374700 -5.509420 1415.190000
10.067000 -11.516700 1397.990000
10.175800 -12.742400 1379.850000
9.349210 -5.050750 1367.350000
24.124900 5.295520 1439.140000
22.700300 -5.946520 1418.270000
23.804500 -12.690300 1399.170000
21.631200 -14.053500 1381.150000
17.557800 -7.170060 1367.470000
-1.856140 5.833370 1438.820000
-0.917667 -7.129700 1416.880000
-0.588852 -13.596900 1399.880000
-2.317070 -16.296800 1383.690000
1.082590 -8.234120 1367.840000
66.358800 20.832600 1439.170000
66.691200 -5.339370 1462.510000
59.485100 -5.817660 1440.380000
53.705600 -18.973000 1415.910000
54.039500 -7.056580 1412.310000
-42.261000 24.561200 1436.490000
-43.440100 1.190800 1463.660000
-38.048200 -1.504800 1437.140000
-31.264900 -19.593000 1416.400000
-28.857200 -8.753780 1410.830000
15.630400 -5.877230 1466.700000
21.786200 -5.746490 1467.790000
30.143200 -1.438600 1467.750000
32.950100 8.105690 1467.920000
27.939800 15.393600 1467.210000
18.756000 20.073600 1466.920000
2.294580 20.640400 1466.760000
-5.563820 17.149000 1466.600000
-10.677100 11.048400 1466.890000
-10.235500 3.958630 1467.450000
-5.701960 -1.441570 1467.620000
2.360830 -3.928530 1467.240000
38.928700 -20.633600 1458.580000
46.072100 -23.003100 1466.220000
51.189200 -20.283800 1473.860000
56.111400 -13.235500 1474.310000
62.677000 -8.413090 1470.310000
68.159000 16.634400 1447.380000
67.802300 9.157180 1455.970000
68.151600 -2.012930 1462.700000
61.912300 -5.602840 1450.550000
57.497200 -9.909480 1437.440000
56.168900 -15.028300 1436.770000
50.931200 -21.415100 1432.080000
49.916900 -21.377000 1423.300000
55.243300 -7.209420 1413.170000
58.338200 0.508090 1420.220000
57.534000 8.859490 1426.840000
61.167900 15.688300 1431.150000
48.364700 -13.377300 1406.020000
40.703400 -14.813600 1396.810000
36.487800 -14.368300 1386.720000
31.701600 -12.555200 1377.050000
24.217900 -11.077800 1372.470000
-19.950700 -17.547200 1458.430000
-25.888800 -16.842700 1466.960000
-30.063200 -14.613500 1473.300000
-33.175200 -7.631620 1474.230000
-39.081000 -1.729650 1470.000000
-44.060800 22.263500 1444.560000
-44.438900 14.312700 1455.080000
-43.987800 4.338930 1463.540000
-41.507100 1.259450 1452.230000
-37.209700 -8.732970 1434.890000
-35.179300 -16.016100 1433.380000
-31.019800 -20.921200 1430.020000
-28.849900 -21.544500 1423.430000
-32.797100 -10.704500 1411.870000
-35.077100 -1.892730 1418.170000
-35.467800 6.555960 1424.030000
-38.398200 16.069200 1428.820000
-26.859000 -14.536200 1405.710000
-21.678700 -15.392300 1397.280000
-16.013900 -13.573200 1388.640000
-12.889100 -13.540300 1379.960000
-5.833660 -12.887900 1373.530000
'NHMV_WB02567
-37.030400 88.032100 142.411000
-18.562800 72.334100 148.641000
0.472602 56.312100 144.998000
-52.903800 45.700700 154.206000
-38.357000 61.654400 157.256000
-27.973100 65.660500 151.080000
-32.279800 70.040000 149.745000
5.467000 112.661000 142.759000
-9.347910 96.725200 150.158000
-13.166900 83.629600 145.826000
-19.125000 86.875000 145.916000
-37.737800 62.535600 140.318000
-50.866400 81.804400 113.933000
-56.771100 81.332700 94.651200
-58.427600 81.723800 75.505300
-14.210700 91.326600 133.393000
-37.573600 97.966000 110.496000
-41.562900 100.894000 90.364000
-40.961800 100.501000 75.097900
-16.639900 66.777000 122.554000
-31.827000 79.018500 103.029000
-40.439000 83.065200 87.975500
-43.343100 83.458700 70.307900
-39.420200 79.770500 50.972300
-25.161200 59.430100 126.338000
-40.310800 70.745700 105.137000
-47.831200 77.142200 90.674700
-51.162000 77.002200 71.366100
-44.322100 77.840500 51.758700
-11.555300 76.344700 123.890000
-26.022600 89.100500 101.843000
-35.363600 93.920400 89.060000
-37.720500 92.849200 69.871000
-37.833800 84.388400 50.916800
-42.270900 25.996500 124.776000
-55.237000 42.386700 149.939000
-52.236100 40.426600 128.428000
-63.949300 55.951200 102.614000
-57.953900 52.125200 100.045000
20.085400 99.501800 110.119000
4.855810 115.122000 136.558000
-0.556405 108.458000 113.186000
-17.786100 116.931000 94.212500
-11.922400 109.066000 92.285800
-22.456000 68.449600 151.376000
-24.922700 63.628300 153.818000
-23.782100 57.010100 154.355000
-20.207100 49.490700 153.903000
-12.584200 47.300000 150.815000
-4.763570 50.614200 147.078000
5.322220 63.326200 144.032000
7.494920 72.683000 145.147000
5.840750 80.818000 146.857000
-1.085170 83.286300 148.088000
-8.237600 82.548800 149.673000
-13.714600 77.605800 148.571000
-45.708500 62.566300 149.009000
-49.382500 60.932300 156.173000
-50.364300 57.734800 160.856000
-49.625400 52.641900 160.438000
-51.138300 47.585600 155.779000
-46.535600 24.911000 133.195000
-49.793900 29.990600 142.352000
-53.849600 39.960700 150.523000
-54.339300 41.042500 138.039000
-54.530700 43.481700 124.130000
-58.620200 47.591400 119.546000
-62.865200 54.327800 115.708000
-65.013700 57.526400 109.359000
-58.714900 50.378500 101.443000
-51.573800 45.093200 107.667000
-46.598100 37.295100 113.829000
-43.582500 31.616500 118.159000
-63.727000 58.027800 94.428100
-65.389300 61.517100 84.608500
-62.830600 61.223200 74.827700
-56.827700 65.877700 66.421500
-50.893000 72.835300 60.273400
-15.047700 102.064000 139.836000
-11.022200 106.767000 146.749000
-8.007000 110.008000 152.536000
-2.324030 111.705000 151.333000
2.781660 112.588000 145.391000
21.796500 104.046000 117.194000
16.595700 108.076000 127.949000
8.475180 114.083000 136.371000
3.988750 111.637000 126.629000
-4.460380 112.415000 110.834000
-10.133100 115.015000 108.955000
-15.886000 115.574000 105.439000
-19.329100 115.819000 100.257000
-12.019100 111.541000 92.694100
-4.390780 106.328000 96.207500
3.700970 103.266000 101.140000
11.547300 99.644100 104.579000
-18.441500 111.236000 86.132400
-22.604200 109.401000 77.453200
-24.296100 104.573000 67.489300
-28.703300 97.385000 63.145700
-34.664800 91.636800 58.705800
'NHMV_WB02568
148.255000 45.219300 1395.590000
140.226000 61.770000 1400.270000
136.129000 90.890200 1406.110000
138.427000 43.711000 1450.950000
132.128000 48.200400 1420.650000
137.114000 57.643200 1411.050000
140.334000 53.088700 1406.550000
158.233000 76.627900 1352.170000
142.153000 65.893400 1371.670000
141.641000 66.282700 1386.690000
143.196000 59.103700 1387.260000
153.028000 47.767700 1423.840000
188.359000 44.932100 1419.980000
209.633000 47.922000 1427.300000
225.971000 56.523900 1432.790000
161.250000 64.170600 1378.990000
194.446000 52.461300 1393.910000
216.904000 55.218200 1397.970000
234.934000 62.722800 1407.410000
164.232000 81.357400 1409.970000
190.076000 71.888900 1412.790000
216.308000 68.937900 1418.030000
229.491000 72.500800 1421.240000
247.056000 83.349900 1424.820000
159.833000 72.998700 1424.540000
187.688000 66.379400 1426.320000
211.949000 64.330500 1429.840000
229.118000 67.231200 1434.490000
245.955000 79.952600 1434.300000
164.932000 82.106500 1393.510000
194.178000 75.392100 1400.300000
215.668000 72.628300 1404.860000
232.977000 74.507100 1409.850000
247.205000 84.236700 1415.990000
162.502000 71.451100 1459.860000
143.228000 46.278600 1454.270000
163.855000 54.320300 1453.890000
197.393000 56.374400 1459.930000
190.501000 64.544800 1455.560000
175.658000 100.395000 1362.990000
162.549000 75.919700 1352.090000
182.943000 83.542800 1363.900000
217.068000 81.009700 1372.490000
205.847000 87.287200 1380.520000
136.875000 59.950900 1405.310000
133.568000 59.194200 1411.720000
131.098000 61.844400 1419.160000
129.561000 70.241500 1422.390000
131.111000 79.953500 1422.000000
133.554000 87.245400 1414.390000
137.129000 92.073300 1397.590000
138.405000 88.735200 1388.620000
139.528000 82.844600 1382.670000
139.098000 76.137000 1381.820000
139.234000 69.621300 1385.490000
139.994000 64.831500 1392.430000
144.922000 41.725600 1426.650000
135.643000 39.933700 1426.680000
126.842000 38.754000 1428.340000
125.910000 40.189900 1435.980000
132.553000 42.217700 1442.960000
152.693000 68.209200 1459.090000
142.681000 60.120300 1458.270000
141.279000 47.953700 1455.510000
153.233000 52.239600 1454.100000
168.035000 55.090100 1454.500000
175.017000 53.158900 1455.240000
182.472000 49.338700 1452.600000
187.686000 47.430300 1451.290000
190.007000 63.534800 1457.040000
182.696000 67.753300 1454.000000
175.598000 71.212700 1456.370000
170.506000 71.548300 1458.620000
204.061000 59.567200 1455.690000
215.161000 57.851900 1453.940000
223.925000 62.008000 1453.610000
232.169000 66.406400 1447.380000
237.095000 71.767300 1439.390000
158.546000 61.747300 1369.800000
150.575000 60.188600 1364.850000
143.225000 60.000200 1359.140000
142.663000 66.268000 1355.380000
152.295000 72.872100 1355.960000
169.549000 97.985600 1358.680000
163.915000 90.024900 1354.000000
161.283000 79.659300 1350.580000
171.027000 78.941700 1357.390000
190.117000 82.891700 1365.410000
196.776000 80.777400 1366.940000
202.047000 75.511700 1369.620000
208.239000 71.695800 1369.840000
208.608000 86.499000 1378.520000
199.608000 91.211800 1378.890000
194.910000 96.678000 1375.090000
185.832000 99.582000 1368.610000
220.663000 82.314900 1380.180000
229.947000 78.272800 1384.310000
236.392000 79.641000 1390.830000
240.187000 82.339900 1398.100000
241.825000 80.457900 1408.210000
'NHMV_WB02572
-59.251200 59.519300 77.618900
-40.042700 47.839000 86.435200
-19.573500 30.748200 76.163000
-67.285000 9.025500 98.500500
-60.870100 32.727700 94.739700
-50.095400 42.797300 88.516400
-56.954000 45.385100 87.036600
-7.305590 86.338100 71.723400
-30.940800 74.005300 82.151500
-32.121700 60.966700 81.249100
-42.202500 64.903400 80.621100
-66.097800 35.399500 76.249000
-78.485900 55.080500 56.472800
-87.879700 57.602000 37.077300
-89.874200 50.947400 20.344900
-43.473300 68.070700 67.681100
-62.459500 72.111700 51.401100
-74.342700 73.490800 30.696500
-75.773000 69.278500 11.499800
-42.804900 42.566200 57.327400
-61.297700 52.806400 41.226000
-71.028200 57.510000 25.594700
-77.993600 53.424900 9.289730
-82.070900 49.438200 -2.654120
-52.737300 33.318400 60.603700
-70.210100 45.360100 44.223200
-78.994300 49.647900 30.537400
-84.538400 46.540100 13.932400
-87.443300 41.960200 1.865290
-37.333200 52.074100 54.681700
-56.060700 62.290600 38.220100
-66.259900 65.409400 24.704000
-71.823000 64.089300 8.672050
-76.579600 58.003500 -5.045110
-65.951000 -7.545420 60.916200
-68.619200 6.727040 95.185800
-79.648900 12.385800 60.930500
-94.309200 24.802300 49.664000
-90.439100 25.305100 42.111400
-4.968130 75.237600 36.128500
-9.041040 87.853500 66.573100
-24.283400 81.228700 41.094300
-43.708500 89.907200 30.366800
-43.092400 83.209500 24.647600
-43.192900 43.669300 88.393100
-45.652200 38.300400 89.317700
-45.566000 28.911200 89.147700
-40.329600 19.953100 86.640000
-32.350000 20.394700 83.647500
-24.018400 24.379500 79.729000
-16.440700 38.436700 75.377300
-14.459000 47.478500 75.060900
-16.170900 55.315800 76.167400
-22.198200 58.587600 79.182000
-28.445300 59.049300 82.717500
-34.794200 54.265700 84.799300
-69.871400 31.821300 87.143800
-70.823100 27.730500 96.736700
-69.043300 25.521300 104.364000
-65.996200 20.552400 104.122000
-67.290400 13.015700 100.588000
-64.653000 -8.504680 71.262400
-61.628500 -3.446960 81.764400
-66.564000 4.344360 93.816100
-72.735000 8.070600 75.710900
-81.027200 14.525600 59.244300
-85.902000 17.957100 60.735500
-90.516100 23.354300 59.142000
-94.435600 24.627200 54.687200
-91.333600 21.343800 47.058400
-82.769400 16.216500 49.605900
-73.835600 8.098100 52.618100
-69.496700 0.200741 53.977600
-93.542900 28.030200 38.578600
-95.278400 31.728800 29.526400
-95.700300 28.866400 20.288000
-91.539700 31.505900 12.140600
-89.438700 40.402800 8.779120
-37.512100 78.549400 73.050800
-30.751900 84.706700 78.637500
-25.258200 86.598600 84.446300
-16.866000 86.907700 81.807500
-9.925520 86.889500 75.021800
-0.863811 78.144000 42.802200
-1.674650 79.349200 54.861500
-6.139600 85.908300 65.740700
-16.052800 85.250400 55.467900
-30.151100 86.598500 41.930000
-36.787500 88.044000 42.068600
-41.447800 90.484800 40.827500
-43.957900 91.557300 36.950300
-40.373800 86.298400 27.079800
-32.407200 81.381800 29.264400
-26.042500 74.989900 32.941900
-16.115800 72.491000 33.040700
-48.174100 84.147300 20.561300
-56.909300 82.260900 15.284400
-59.179500 80.114500 5.850860
-63.497300 73.793300 -0.343890
-70.720400 65.595000 -2.193280
'NHMV_WB21584
202.929662 41.843276 1417.601359
196.715000 73.235100 1423.370000
166.306000 83.913400 1420.450000
205.037000 94.415200 1373.180000
210.289000 77.811400 1397.810000
202.474000 73.443000 1406.560000
205.808000 67.248000 1408.310000
178.445000 64.708000 1477.320000
193.749000 59.556000 1448.630000
192.371000 60.804700 1438.080000
198.656000 54.147900 1436.960000
206.586000 61.036400 1394.050000
197.760000 26.668600 1391.890000
182.792000 10.628400 1383.300000
167.758000 1.008550 1376.420000
192.017000 43.952500 1442.760000
189.278000 16.189900 1421.210000
176.217000 0.288900 1411.330000
161.073000 -7.328460 1403.140000
171.363000 52.516400 1411.120000
172.147000 26.524200 1402.560000
168.911000 13.095600 1396.870000
153.783000 2.293650 1390.460000
135.248000 -1.795710 1383.270000
177.498000 55.836100 1398.750000
179.824000 30.703200 1389.330000
173.087000 15.902600 1385.150000
156.970000 5.564520 1378.870000
137.433000 0.064718 1375.040000
170.013000 46.399000 1424.050000
170.598000 21.852100 1416.020000
167.682000 8.644060 1408.460000
152.790000 -2.251630 1401.300000
133.383000 -5.972340 1390.490000
174.514000 86.543900 1365.850000
210.418000 90.262500 1373.190000
197.498000 75.554000 1368.820000
187.945000 34.092000 1361.380000
182.241000 31.667900 1362.100000
145.102000 48.165200 1461.370000
180.508000 58.868200 1473.880000
165.503000 34.149200 1457.350000
169.192000 6.815620 1443.030000
161.948000 6.916150 1439.680000
198.937000 76.208500 1416.130000
199.732000 79.335600 1408.610000
194.974000 84.668500 1402.330000
186.886000 90.619700 1398.470000
178.163000 90.555400 1403.100000
170.407000 87.891000 1411.770000
165.917000 81.415000 1430.380000
167.269000 76.488700 1440.590000
174.889000 71.932300 1446.760000
183.374000 70.982600 1445.000000
190.879000 69.911400 1440.550000
194.551000 70.850900 1432.530000
211.910000 70.348300 1390.120000
217.487000 79.723700 1388.650000
223.299000 87.505100 1387.190000
220.145000 95.706400 1382.600000
212.834000 95.904200 1376.580000
181.590000 92.362800 1365.220000
192.531000 93.675900 1368.210000
204.231000 93.629500 1371.970000
202.273000 81.659400 1372.820000
196.490000 65.696700 1368.160000
196.673000 55.651700 1368.250000
198.556000 44.474500 1368.410000
198.073000 36.142100 1367.630000
185.478000 36.102500 1359.810000
182.428000 49.184300 1359.890000
177.268000 63.656400 1363.620000
174.129000 74.096300 1363.790000
180.348000 25.900500 1362.500000
172.546000 18.540000 1361.630000
160.764000 16.236900 1359.500000
151.911000 9.880460 1362.010000
147.044000 4.126440 1370.490000
193.076000 47.329800 1451.020000
195.792000 53.125300 1459.740000
196.647000 60.350400 1469.090000
192.610000 66.825900 1476.680000
184.659000 65.942600 1478.170000
150.575000 56.368900 1464.660000
161.161000 60.604600 1471.620000
174.552000 62.225000 1476.110000
172.554000 49.590400 1466.120000
171.012000 27.855100 1453.750000
176.711000 22.859500 1450.330000
177.905000 15.888300 1446.580000
176.036000 9.527870 1444.500000
164.201000 8.458130 1444.030000
159.559000 16.804000 1447.060000
154.116000 27.256600 1449.830000
147.970000 37.100400 1454.340000
163.014000 2.636840 1435.790000
157.844000 -2.324650 1428.730000
147.864000 -4.744380 1423.330000
141.560000 -6.165290 1413.610000
138.261000 -5.870340 1402.030000
'NHMV_WB21598
137.454000 79.842200 1413.070000
129.081000 59.079600 1395.530000
135.213000 25.825200 1377.960000
165.499000 93.038000 1352.040000
148.262000 90.724500 1373.340000
141.900000 71.272700 1382.520000
139.930000 78.991500 1389.530000
95.938200 26.814400 1440.980000
108.240000 46.614300 1422.780000
119.612000 48.550300 1413.730000
122.359000 57.853700 1418.400000
160.676000 78.408600 1391.170000
180.665000 74.029500 1419.890000
199.362000 65.117100 1434.330000
211.935000 59.899600 1442.280000
129.300000 49.905500 1429.430000
161.350000 54.167800 1449.710000
180.293000 49.540700 1455.870000
203.346000 44.142500 1463.790000
158.486000 37.389300 1404.530000
179.026000 44.100200 1426.560000
196.898000 43.618300 1441.450000
212.791000 37.779800 1450.350000
229.009000 27.200400 1451.680000
165.354000 49.775700 1394.580000
187.680000 52.836900 1414.910000
202.355000 54.347900 1430.340000
220.206000 47.008600 1440.950000
235.279000 32.543800 1443.690000
149.747000 32.880500 1416.010000
169.423000 38.343400 1436.310000
185.180000 38.964400 1449.510000
206.298000 34.149900 1459.740000
222.958000 22.405800 1461.550000
195.961000 54.433800 1352.560000
170.386000 91.859500 1352.460000
190.011000 74.177700 1366.870000
218.762000 71.418800 1400.730000
215.260000 64.117100 1396.740000
129.033000 -8.873290 1436.080000
101.090000 24.973100 1445.740000
125.542000 14.966200 1445.850000
163.947000 22.901200 1472.810000
161.194000 15.956100 1464.720000
133.236000 63.625500 1387.480000
136.860000 65.768500 1378.910000
140.005000 63.648000 1370.720000
142.847000 55.586400 1364.470000
142.469000 43.841400 1365.320000
139.583000 32.620900 1371.240000
128.588000 22.746200 1385.700000
120.022000 23.010700 1394.220000
114.100000 28.553000 1401.660000
113.479000 36.348300 1405.780000
115.920000 44.697600 1405.710000
121.542000 53.150800 1401.890000
159.459000 91.398500 1377.980000
152.641000 99.881300 1372.400000
149.147000 101.322000 1366.940000
152.778000 99.463600 1360.220000
161.221000 96.439000 1355.980000
189.712000 63.642700 1346.230000
179.624000 74.266000 1345.400000
171.295000 89.740800 1348.740000
180.724000 82.022200 1361.020000
193.837000 74.357300 1375.080000
195.623000 77.500700 1383.610000
200.153000 80.409800 1393.520000
206.082000 79.960500 1401.320000
214.980000 65.101800 1394.650000
206.431000 63.751800 1384.100000
200.321000 58.485400 1372.300000
198.966000 54.992600 1362.940000
221.690000 67.103100 1407.200000
224.468000 65.533900 1418.290000
231.104000 59.674000 1424.010000
234.687000 51.383900 1432.080000
232.293000 43.092400 1439.140000
117.394000 47.163200 1434.790000
105.821000 49.681800 1437.970000
95.092300 47.682000 1438.700000
93.059700 40.483500 1436.210000
95.017700 30.871100 1438.560000
118.184000 -5.335780 1436.270000
106.587000 6.536240 1438.870000
98.502300 21.048600 1442.970000
114.547000 21.207300 1444.690000
134.906000 19.590700 1453.710000
140.277000 25.909500 1458.900000
146.587000 31.385800 1465.040000
154.873000 33.811000 1469.410000
160.552000 15.282100 1466.540000
150.377000 10.991200 1457.620000
144.027000 3.741050 1448.660000
137.925000 -3.186960 1441.550000
172.022000 22.448900 1471.560000
183.303000 25.335200 1472.870000
193.085000 21.006800 1476.150000
202.648000 21.392000 1472.570000
211.914000 25.116300 1466.290000
'NHMV_WB21600
177.579234 82.034273 1428.009257
178.471000 74.291100 1398.220000
177.386000 43.717900 1389.270000
237.237000 67.125800 1395.350000
209.878000 78.453000 1400.320000
196.406000 76.513300 1400.530000
194.549000 79.983300 1405.060000
125.375000 69.414700 1392.500000
147.909000 75.421900 1403.700000
160.297000 73.512400 1402.670000
159.530000 80.399800 1408.530000
203.064000 75.484700 1415.950000
194.526000 70.073400 1450.420000
191.067000 57.616600 1468.510000
189.280000 45.359800 1481.030000
153.589000 72.964900 1418.160000
163.345000 68.257700 1449.840000
166.393000 56.149800 1465.750000
167.230000 41.603300 1478.030000
180.000000 51.048600 1418.830000
178.576000 51.988200 1444.990000
179.580000 45.740700 1463.590000
179.076000 33.877300 1476.730000
179.789000 18.131000 1484.190000
194.688000 54.660200 1419.770000
194.769000 53.518400 1446.430000
193.058000 48.774900 1462.600000
191.762000 37.242800 1477.460000
189.807000 20.038000 1485.500000
167.304000 53.030200 1420.930000
166.345000 52.434700 1446.470000
167.278000 46.799700 1461.440000
167.559000 34.031300 1475.780000
169.901000 17.619000 1483.790000
234.198000 36.390100 1409.460000
238.862000 67.194900 1399.470000
233.178000 64.329000 1413.900000
223.723000 53.087300 1454.490000
223.403000 46.717000 1450.530000
126.971000 27.683400 1408.290000
120.521000 59.878800 1397.580000
125.937000 56.941800 1410.300000
134.088000 47.942300 1451.380000
137.753000 41.187900 1450.300000
187.249000 74.698500 1397.200000
195.788000 74.188100 1395.930000
201.267000 67.918300 1393.020000
202.229000 59.339300 1388.300000
197.055000 51.283700 1387.140000
187.260000 45.550900 1388.380000
168.816000 45.283600 1389.210000
159.797000 49.659400 1389.230000
154.466000 56.760600 1391.630000
156.193000 64.106100 1394.560000
160.062000 71.051900 1396.990000
168.713000 73.658900 1398.390000
213.305000 79.213900 1410.320000
219.971000 83.717800 1403.370000
224.451000 86.468200 1396.160000
230.394000 79.443500 1391.100000
235.383000 72.384700 1392.890000
238.932000 43.210900 1402.020000
239.304000 53.430000 1399.370000
238.643000 64.390800 1397.360000
235.788000 66.543100 1408.180000
229.523000 64.297300 1420.950000
227.665000 61.511500 1429.700000
225.642000 61.978100 1440.950000
223.272000 61.186200 1450.070000
225.809000 46.617800 1449.200000
225.770000 44.915600 1437.090000
227.620000 41.040500 1425.650000
230.575000 37.208000 1418.530000
220.411000 46.232300 1459.990000
216.075000 41.679300 1468.520000
212.119000 35.299200 1474.370000
206.707000 29.491200 1479.900000
196.967000 26.749300 1482.020000
144.259000 75.420600 1411.480000
137.581000 76.164700 1404.890000
132.823000 77.283800 1397.340000
127.416000 72.454600 1390.950000
125.375000 69.414700 1392.500000
124.727000 35.696600 1400.980000
122.559000 48.089900 1395.630000
120.503000 59.322100 1396.580000
122.527000 59.191100 1404.330000
128.603000 59.969100 1419.860000
132.163000 59.825500 1428.300000
133.252000 58.444600 1438.160000
134.992000 56.406300 1446.910000
132.736000 43.176400 1448.130000
134.276000 40.053600 1436.740000
135.430000 36.137000 1426.060000
132.912000 31.092700 1417.180000
140.147000 42.141600 1456.700000
143.827000 37.109200 1463.600000
147.239000 29.504800 1469.410000
153.096000 24.947500 1474.460000
162.683000 23.548500 1479.050000
'NHMV_WB21606
172.577000 39.113000 1381.280000
173.533000 70.596000 1357.910000
176.142000 99.365800 1371.700000
119.196000 77.190300 1361.590000
145.800000 61.104500 1362.420000
155.696000 62.128600 1366.000000
157.586000 55.938200 1365.720000
228.934000 79.609100 1358.300000
201.269000 63.783200 1360.920000
192.621000 64.770600 1364.390000
191.260000 57.364600 1362.570000
148.118000 52.978200 1378.340000
157.845000 41.916700 1406.090000
161.003000 42.724400 1427.820000
158.813000 45.913000 1444.860000
202.183000 53.242000 1376.100000
191.758000 40.220100 1406.680000
189.875000 42.297900 1427.980000
193.327000 44.349200 1444.690000
174.909000 72.043300 1392.570000
174.676000 57.282700 1413.540000
175.102000 53.674300 1432.670000
176.131000 59.064500 1451.180000
175.876000 69.348300 1471.200000
156.958000 69.211000 1394.240000
156.788000 55.846000 1414.700000
158.369000 54.045200 1432.320000
161.574000 54.939800 1448.720000
164.576000 64.054500 1470.060000
191.869000 69.214800 1391.560000
189.498000 54.096700 1410.680000
190.707000 51.752500 1430.530000
188.203000 55.141400 1449.040000
184.931000 65.714000 1471.040000
121.168000 95.762900 1388.520000
119.001000 77.411100 1364.260000
122.099000 70.385600 1383.530000
127.817000 54.176200 1421.850000
130.594000 59.277000 1422.240000
229.326000 96.048400 1387.210000
230.242000 79.595900 1362.680000
226.722000 73.437000 1378.200000
219.603000 50.611600 1417.420000
220.213000 58.388400 1418.380000
164.816000 70.803800 1358.470000
157.105000 71.630200 1359.410000
151.248000 77.552300 1362.230000
149.330000 87.081200 1366.590000
154.514000 95.090600 1370.680000
165.455000 98.924200 1372.510000
185.644000 98.854200 1370.850000
194.554000 94.953300 1367.810000
198.325000 87.486100 1364.020000
196.673000 79.225600 1361.510000
191.854000 73.144700 1358.030000
183.237000 71.098300 1357.940000
139.755000 54.682900 1370.740000
133.429000 56.664600 1362.120000
128.688000 59.643800 1353.270000
124.311000 67.126000 1353.510000
121.475000 73.515900 1357.920000
117.963000 94.914600 1380.060000
118.194000 90.168400 1370.600000
117.964000 80.553200 1364.070000
121.765000 72.220500 1374.410000
123.384000 62.446700 1388.970000
126.639000 55.700200 1394.780000
129.082000 48.347300 1402.070000
129.442000 48.761400 1412.320000
127.489000 59.195800 1419.880000
125.446000 67.012400 1410.280000
127.732000 78.717100 1402.190000
126.743000 87.975700 1396.840000
133.814000 53.028300 1427.610000
139.567000 52.311900 1437.300000
144.043000 57.344400 1446.540000
148.961000 61.527000 1455.540000
158.334000 60.687400 1459.160000
208.625000 55.012800 1368.390000
213.940000 57.747700 1360.710000
219.676000 59.755300 1352.650000
223.170000 68.225400 1350.430000
227.283000 75.322900 1355.630000
230.750000 95.305500 1378.230000
231.047000 90.197000 1367.670000
230.715000 82.065700 1362.040000
227.970000 74.866300 1368.650000
225.822000 65.779800 1387.100000
223.063000 58.286700 1394.040000
221.454000 51.452300 1401.590000
219.746000 48.149100 1409.850000
222.328000 57.841300 1416.910000
225.295000 67.519600 1408.550000
224.831000 77.545400 1400.580000
225.818000 87.159800 1394.210000
216.757000 52.173900 1424.840000
212.406000 52.802300 1433.880000
210.661000 59.119400 1443.020000
203.796000 63.601800 1453.050000
192.500000 62.207200 1459.260000
'NHMV_WB21607
206.417000 88.420600 1457.960000
214.235000 66.819100 1463.850000
225.377000 41.590500 1457.620000
166.205000 51.398100 1461.510000
185.933000 64.776000 1468.360000
200.389000 65.104300 1463.920000
201.232000 73.993000 1464.470000
262.930000 88.575500 1465.250000
235.072000 78.851600 1470.190000
226.768000 75.539900 1466.800000
219.351000 82.081100 1465.510000
189.285000 69.476900 1452.480000
190.999000 86.929500 1427.080000
190.073000 94.387000 1410.520000
191.313000 101.241000 1394.070000
232.964000 86.223400 1454.310000
221.402000 98.806600 1427.140000
217.507000 104.162000 1412.120000
210.862000 108.881000 1395.460000
218.428000 61.026400 1434.880000
211.575000 79.475100 1416.790000
208.376000 89.315700 1402.160000
204.622000 96.856300 1386.460000
205.996000 97.636100 1372.950000
204.418000 58.319800 1437.640000
197.360000 74.900700 1418.990000
194.559000 84.509100 1403.760000
192.306000 93.684700 1387.710000
196.748000 95.940400 1372.340000
229.261000 67.789700 1439.810000
223.073000 85.592300 1418.950000
218.936000 94.373800 1404.890000
214.112000 102.303000 1388.880000
213.085000 101.310000 1374.060000
174.125000 28.263100 1432.690000
164.153000 50.918300 1459.210000
168.529000 45.694600 1434.810000
164.077000 73.157600 1410.330000
173.670000 62.830900 1409.550000
271.867000 65.716900 1435.900000
264.600000 89.731900 1462.740000
263.323000 82.951900 1439.440000
251.636000 104.412000 1413.460000
250.444000 88.411600 1413.690000
208.112000 64.645100 1465.340000
201.813000 60.679500 1466.790000
198.373000 52.934700 1465.210000
198.528000 43.791000 1462.320000
206.286000 39.097800 1459.400000
216.737000 38.502700 1457.610000
231.796000 45.463900 1459.360000
236.963000 52.092500 1462.680000
237.673000 59.839100 1466.440000
234.434000 66.254500 1468.070000
228.781000 70.640200 1468.730000
221.053000 69.823100 1466.820000
180.996000 67.776100 1459.230000
177.981000 67.852900 1466.490000
175.854000 64.812500 1471.600000
172.469000 58.506500 1468.700000
168.530000 54.297200 1463.240000
169.855000 29.346600 1441.070000
165.955000 35.012400 1450.560000
163.887000 46.018700 1459.790000
166.557000 49.022800 1445.750000
167.831000 51.301100 1430.270000
166.075000 58.153000 1425.730000
164.881000 67.295500 1422.490000
165.448000 71.920000 1418.090000
170.655000 61.342500 1410.100000
175.920000 52.830900 1416.390000
178.582000 40.561900 1419.810000
178.127000 34.914500 1425.420000
172.733000 74.584500 1402.240000
172.807000 82.831800 1395.310000
175.894000 85.229500 1387.090000
180.670000 87.826000 1379.660000
189.389000 92.595700 1377.220000
236.826000 88.826800 1461.060000
240.511000 91.760400 1467.890000
243.541000 92.724800 1474.660000
251.007000 90.071300 1472.970000
260.170000 88.285000 1467.270000
273.999000 68.682300 1444.130000
271.468000 76.365900 1455.010000
267.017000 86.499300 1463.260000
263.128000 86.654400 1453.020000
259.931000 87.818100 1433.480000
256.965000 93.555900 1429.010000
252.783000 99.323300 1424.900000
250.067000 103.993000 1419.920000
253.538000 91.334000 1413.190000
253.369000 81.972800 1419.430000
258.530000 74.598600 1423.840000
264.877000 69.420800 1428.680000
244.139000 100.781000 1405.540000
238.998000 108.284000 1398.400000
234.939000 109.080000 1389.330000
229.591000 105.695000 1383.050000
219.661000 104.212000 1379.430000
'NHMV_WB21608
167.479000 35.811200 1412.420000
170.862000 60.290600 1396.940000
174.378000 91.851000 1401.540000
118.552000 61.523500 1391.840000
146.113000 54.953100 1391.580000
155.216000 57.253300 1396.680000
156.853000 51.255100 1399.590000
221.034000 51.655100 1402.040000
195.154000 53.485700 1397.450000
185.899000 56.728800 1400.640000
182.271000 51.595100 1404.880000
145.671000 52.664700 1406.930000
150.449000 40.547000 1436.150000
150.388000 40.626600 1456.730000
149.067000 45.930500 1473.450000
191.166000 49.040200 1413.650000
178.293000 38.491300 1438.930000
175.299000 36.242800 1459.300000
174.438000 43.687600 1477.340000
170.185000 71.646700 1424.460000
166.334000 59.072300 1446.190000
162.914000 54.964000 1460.220000
163.274000 55.713800 1477.160000
162.093000 62.490100 1493.450000
153.141000 68.393600 1421.290000
152.095000 56.947100 1443.610000
149.117000 54.073300 1457.710000
151.186000 55.760900 1476.530000
151.015000 60.630900 1493.360000
183.777000 68.299400 1424.680000
178.817000 55.143900 1447.100000
176.136000 50.815300 1460.890000
175.384000 53.245500 1478.710000
171.055000 59.791400 1495.770000
117.946000 87.340800 1415.770000
119.711000 58.284600 1395.170000
120.953000 63.626100 1416.400000
122.736000 48.238900 1447.500000
124.134000 59.809200 1446.020000
222.441000 78.682800 1430.260000
223.940000 52.994800 1407.310000
215.375000 57.047000 1428.660000
206.308000 43.788000 1460.590000
202.630000 52.923000 1455.280000
164.016000 60.807200 1394.320000
157.379000 63.054500 1392.590000
152.277000 69.232500 1391.480000
150.870000 78.871500 1391.630000
155.568000 86.983900 1394.810000
164.988000 91.366800 1399.120000
183.462000 89.253900 1401.800000
192.241000 83.752800 1400.170000
195.449000 74.683100 1399.660000
191.979000 67.791700 1397.850000
186.993000 62.077800 1397.270000
179.087000 60.108500 1397.280000
140.326000 48.519400 1399.190000
137.507000 46.754300 1390.170000
134.776000 46.301500 1382.260000
128.631000 51.587400 1382.870000
122.700000 56.845200 1387.710000
114.388000 84.004300 1407.750000
115.023000 76.395300 1399.430000
116.732000 64.231100 1394.000000
121.044000 60.314700 1407.310000
123.021000 61.400800 1422.070000
124.233000 56.476500 1427.710000
125.193000 49.989100 1433.780000
126.153000 46.244800 1439.490000
123.477000 58.671400 1444.000000
123.584000 66.831700 1436.380000
123.648000 75.074900 1428.040000
121.506000 81.866200 1423.040000
123.105000 54.855300 1456.750000
125.542000 53.252200 1467.260000
127.575000 55.856400 1477.680000
134.416000 59.038100 1485.090000
145.965000 59.015600 1485.440000
195.750000 46.135100 1407.450000
201.980000 41.791300 1401.270000
207.681000 41.164900 1394.490000
214.047000 46.803400 1393.880000
219.325000 50.790500 1400.350000
225.715000 75.115400 1422.970000
226.882000 65.792600 1413.040000
224.701000 54.526300 1406.650000
219.673000 51.625700 1416.690000
211.143000 53.095700 1432.520000
208.742000 49.506900 1438.010000
205.822000 44.543700 1444.510000
204.905000 41.085900 1451.860000
203.810000 51.969900 1456.360000
207.577000 58.046200 1447.020000
211.131000 65.626800 1441.040000
215.828000 72.691700 1435.880000
202.625000 46.822300 1465.690000
200.822000 45.777600 1474.360000
197.381000 49.186600 1483.010000
190.068000 53.225300 1488.080000
178.871000 55.887500 1487.630000
'NHMV_WB21609
223.820000 32.395700 1410.040000
230.231000 45.349300 1429.700000
231.994000 76.846400 1445.750000
284.260000 54.106400 1416.150000
256.514000 42.603100 1419.660000
244.473000 46.843900 1423.120000
240.060000 40.909000 1417.670000
188.941000 33.716800 1462.740000
205.138000 35.182400 1443.060000
215.156000 43.171300 1437.350000
214.374000 38.592900 1429.180000
248.273000 49.020600 1410.340000
223.947000 51.212500 1381.900000
210.807000 61.208800 1364.430000
203.955000 75.512700 1356.290000
201.179000 40.813600 1430.990000
196.793000 47.543000 1395.500000
190.487000 59.882300 1374.090000
183.444000 71.312100 1364.950000
219.783000 70.601400 1417.010000
207.533000 66.796400 1390.560000
198.998000 72.943600 1375.970000
194.780000 87.207200 1365.490000
191.758000 103.196000 1363.050000
234.691000 67.466600 1408.540000
222.290000 65.899900 1383.700000
212.789000 70.723800 1369.630000
207.509000 83.735200 1358.750000
200.890000 103.869000 1356.090000
206.618000 64.339500 1420.050000
196.371000 65.217900 1396.850000
189.510000 67.667800 1381.340000
184.711000 84.093700 1369.840000
181.411000 101.308000 1365.490000
274.317000 88.411200 1405.340000
285.213000 54.249000 1411.300000
267.526000 63.665800 1394.190000
247.752000 73.159300 1363.700000
246.825000 78.909600 1368.260000
176.746000 74.479800 1453.070000
179.803000 41.902900 1462.820000
174.857000 53.321500 1441.290000
164.073000 63.375900 1399.000000
167.206000 69.509800 1409.660000
237.905000 46.929800 1427.630000
245.962000 48.426600 1427.400000
252.286000 54.407400 1430.010000
257.701000 63.864500 1432.560000
253.094000 71.873500 1438.430000
242.393000 76.482900 1442.580000
223.537000 73.451400 1450.860000
215.256000 66.460500 1455.410000
209.703000 57.239700 1453.690000
212.337000 50.557600 1448.860000
217.295000 45.353300 1443.640000
223.151000 44.832100 1435.960000
256.603000 42.261400 1408.420000
263.223000 38.387900 1412.500000
270.535000 37.844300 1417.430000
277.522000 43.321100 1419.990000
281.947000 50.638200 1417.830000
281.731000 82.925900 1409.460000
284.381000 71.785100 1412.190000
286.025000 58.442100 1413.590000
277.637000 59.930400 1401.040000
263.000000 64.441800 1390.490000
257.355000 65.106900 1385.570000
253.702000 64.161600 1377.650000
249.377000 64.354600 1370.460000
249.893000 78.303600 1369.050000
254.059000 78.149600 1381.580000
258.893000 81.280400 1393.550000
265.218000 86.366700 1399.330000
240.385000 77.988400 1360.500000
230.513000 81.006300 1356.400000
224.379000 89.959800 1354.650000
218.166000 97.961600 1354.960000
208.938000 98.364800 1356.390000
197.699000 33.269300 1436.470000
197.119000 28.040100 1444.480000
196.548000 25.591500 1452.390000
193.644000 26.468800 1459.690000
190.264000 30.923300 1462.340000
177.655000 68.276600 1461.820000
180.998000 55.310300 1465.300000
179.809000 41.827800 1462.990000
176.113000 46.597700 1453.470000
175.387000 53.072000 1430.060000
173.439000 53.621400 1419.820000
170.192000 52.844800 1411.260000
166.858000 54.824300 1403.330000
165.400000 69.102400 1409.280000
172.596000 68.043700 1419.520000
177.781000 71.135800 1429.480000
177.250000 75.383200 1440.400000
165.687000 68.235000 1395.690000
166.439000 73.083800 1387.350000
167.091000 82.319500 1382.760000
169.917000 91.921300 1378.690000
177.289000 94.054700 1370.770000
'NHMV_WB21610
216.608000 67.958800 1434.930000
234.108000 47.634800 1420.950000
229.376000 27.866000 1395.380000
220.098000 17.411700 1462.670000
230.445000 37.643200 1450.030000
229.621000 40.982600 1437.330000
227.121000 49.952500 1439.560000
236.629000 84.681600 1387.490000
238.865000 74.829200 1406.560000
231.885000 62.471400 1412.210000
232.953000 66.977400 1419.310000
216.291000 40.477300 1445.960000
177.604000 56.037500 1440.470000
153.242000 53.505100 1432.760000
137.371000 47.857400 1422.420000
220.453000 73.436600 1410.740000
181.572000 75.939300 1421.090000
157.261000 73.190300 1412.360000
142.223000 68.792100 1402.990000
204.370000 42.421800 1409.550000
178.006000 49.818200 1411.920000
159.528000 50.786900 1409.130000
140.702000 47.722800 1402.020000
128.807000 38.825100 1390.240000
204.021000 33.220100 1422.260000
176.169000 40.378900 1426.320000
156.506000 43.334600 1422.080000
138.770000 41.079200 1414.380000
125.669000 34.581200 1400.380000
206.980000 53.155500 1401.480000
179.315000 62.601100 1403.390000
160.909000 62.245600 1399.840000
143.286000 58.048700 1393.970000
130.974000 49.083300 1385.380000
198.582000 -1.325040 1442.990000
217.812000 15.132300 1465.070000
192.735000 15.749300 1452.120000
161.709000 28.672100 1452.460000
163.771000 22.204100 1445.140000
216.699000 66.120100 1366.090000
233.386000 88.039500 1385.550000
208.435000 82.554300 1380.710000
173.668000 88.009600 1389.150000
177.333000 81.534300 1383.270000
234.017000 42.802000 1426.830000
234.602000 36.478400 1431.780000
235.122000 28.108300 1432.210000
234.352000 18.550200 1427.450000
232.661000 17.443900 1416.740000
229.125000 21.731100 1404.650000
231.322000 35.220200 1389.980000
233.566000 45.652100 1387.830000
234.859000 55.715900 1389.780000
236.669000 59.057500 1397.860000
237.229000 57.584300 1406.890000
235.501000 53.429800 1414.570000
220.393000 38.559000 1455.890000
224.947000 36.286300 1464.510000
228.459000 33.246600 1470.040000
229.742000 26.837900 1470.840000
228.006000 21.971100 1465.820000
206.114000 -3.156780 1448.390000
213.977000 2.286470 1454.680000
218.943000 12.628100 1463.150000
203.457000 17.392800 1458.680000
187.377000 18.036900 1451.410000
181.239000 21.897100 1454.130000
174.668000 27.754600 1456.270000
167.784000 30.738400 1455.600000
164.123000 20.653600 1448.130000
173.075000 14.361000 1443.970000
182.673000 8.553420 1441.140000
189.551000 3.857010 1441.010000
155.543000 28.595600 1443.430000
145.128000 31.225800 1437.770000
136.931000 28.188200 1428.780000
132.953000 24.517000 1419.270000
130.114000 31.564800 1410.130000
227.899000 79.876500 1405.840000
233.196000 86.665000 1405.180000
239.615000 89.790800 1403.650000
242.963000 88.296600 1398.830000
241.873000 84.846900 1393.800000
224.703000 70.156800 1366.330000
231.370000 78.708100 1372.860000
235.235000 85.076200 1383.490000
222.000000 86.838900 1383.520000
200.538000 85.252300 1383.720000
193.944000 88.857900 1387.760000
187.311000 92.143600 1392.180000
179.639000 90.701800 1394.590000
177.726000 84.575400 1381.890000
186.916000 80.611900 1377.950000
196.359000 74.473800 1372.930000
205.159000 67.893400 1369.020000
166.625000 82.415900 1384.410000
156.732000 80.958600 1384.210000
149.108000 73.854400 1381.520000
144.766000 66.126500 1375.910000
138.222000 57.951000 1383.140000
'NHMV_WB21620
185.791000 50.925200 1440.640000
184.004000 63.195000 1464.310000
183.703000 90.414500 1474.510000
234.556000 57.094800 1468.340000
214.386000 56.574700 1463.680000
200.091000 61.337000 1462.550000
198.905000 57.054900 1456.260000
127.770000 67.567100 1461.070000
153.331000 61.300000 1457.910000
164.356000 62.928300 1461.300000
167.910000 57.363700 1452.840000
208.754000 61.555100 1449.310000
202.669000 70.953000 1414.280000
201.380000 83.884600 1399.920000
203.276000 96.615400 1388.680000
159.068000 67.020800 1442.570000
173.371000 73.845900 1412.650000
179.036000 84.814000 1398.750000
180.987000 98.224500 1384.150000
185.063000 85.514000 1441.550000
187.633000 87.147700 1418.630000
189.397000 95.072400 1404.550000
191.505000 108.451000 1390.770000
194.466000 122.480000 1384.460000
200.850000 81.922100 1443.480000
201.299000 84.087900 1420.380000
202.095000 93.027700 1403.970000
203.478000 104.608000 1391.660000
202.097000 120.820000 1384.550000
171.186000 84.285000 1441.490000
175.254000 87.134200 1418.390000
178.549000 95.327100 1403.890000
180.428000 108.128000 1389.600000
187.382000 122.838000 1383.350000
238.566000 101.177000 1454.530000
239.633000 70.079300 1461.790000
235.586000 78.987300 1445.950000
233.387000 86.333200 1415.440000
230.545000 92.024500 1418.030000
133.358000 102.985000 1450.930000
127.912000 78.080100 1458.350000
136.475000 85.430700 1442.120000
143.892000 93.779800 1409.630000
148.283000 98.384200 1410.220000
191.899000 62.498100 1465.900000
199.732000 62.760700 1468.110000
205.480000 66.990200 1471.470000
206.111000 75.060100 1474.650000
201.954000 83.374700 1476.130000
192.815000 88.786500 1475.710000
174.320000 89.465900 1472.600000
164.804000 85.399400 1470.740000
159.694000 78.424500 1468.200000
160.944000 71.738200 1465.740000
164.655000 65.808000 1464.250000
173.883000 63.584000 1463.730000
217.528000 58.562300 1454.320000
223.626000 53.347000 1459.170000
228.651000 52.716600 1464.700000
233.326000 56.157900 1468.340000
234.556000 57.094800 1468.340000
241.423000 94.060400 1462.010000
240.381000 83.773500 1466.560000
240.297000 70.735500 1462.880000
234.809000 74.016800 1453.040000
234.301000 78.429700 1438.470000
233.281000 76.225100 1431.740000
233.491000 75.941400 1423.860000
232.381000 79.183900 1417.430000
233.243000 90.909400 1419.590000
232.602000 92.607900 1428.810000
232.224000 97.087200 1439.140000
234.262000 100.500000 1446.440000
229.133000 93.663700 1410.050000
224.587000 97.557800 1401.100000
222.367000 104.130000 1394.750000
216.429000 110.194000 1390.650000
208.516000 114.007000 1386.780000
149.542000 63.077100 1447.090000
142.181000 58.565400 1450.930000
137.166000 55.853000 1456.840000
131.911000 60.537100 1460.340000
127.985000 67.034000 1460.940000
129.938000 97.527100 1456.320000
130.034000 87.254800 1460.970000
128.065000 78.475300 1458.680000
130.986000 78.574200 1450.030000
137.360000 85.821800 1434.150000
138.505000 83.751500 1426.550000
139.772000 83.377100 1418.270000
142.054000 86.257000 1411.650000
143.911000 96.479400 1411.810000
142.763000 98.582100 1422.240000
143.156000 100.148000 1432.770000
140.916000 103.027000 1442.020000
150.959000 98.624300 1404.050000
156.961000 102.218000 1396.730000
162.443000 108.694000 1391.520000
168.403000 115.171000 1388.030000
178.539000 116.143000 1384.590000
